# Supplementary material for: Serum ferritin and admission stroke severity in first-ever acute ischemic stroke: a cross-sectional study
Source: Front Neurol. 2025 Nov 6;16:1683774. doi: 10.3389/fneur.2025.1683774 (PMC12631621; doi:10.3389/fneur.2025.1683774)
Supplement: Supplementary file 1 [file Table_1.xlsx]

## Sheet: data
Imputation	Sex	Age	Smoking	Alcohol consumption	TOAST	Systolic blood pressure	Largest diameter	Hypertension	Diabetes	Atrial fibrillation	NIHSS	Fibrinogen	D-dimer	Ferritin	White blood cell count	Hemoglobin	Platelet	Glucose	Creatinine	Albumin	Total cholesterol	Triglycerides	HDL-C	LDL-C	SII	SIRI	log（Ferritin）	NIHSScustom	SF	Age_custom
before	1	44	1	1	0	135	0.86	0	1	0	2	1.78	0.15	230.1	7.78	144	307	11.13	63.53	40.1	3.4	0.87	1.13	1.97	739.184	1.0835	5.43851	1	0	1
before	1	76	1	1	0	143	0.78	1	0	0	4	2.29	0.11	128.47	8	138	382	5.51	75.21	36.9	3.35	0.91	0.8	2.06	1450.14	1.2907	4.8557	1	0	2
before	1	53	1	1	3	136	1.61	1	1	0	10	3.5	117.11	269.95	9.22	156	278	14.3	5.27	133.2	170.4	131.1	7	2.1	712.008	1.56232	5.59824	2	0	1
before	0	59	0	0	1	121	4	0	1	0	6	3.17	188.2	118.25	5.04	135	247	11.8	5.54	59.6	162.6	122	8	2.15	530.528	0.816197	4.7728	2	0	1
before	0	64	0	0	3	145	4.01	1	1	0	7	3.24	0.2	48.32	7.83	138	254	12.1	56.48	38.5	4.67	2.07	0.88	3.22	1278.19	1.40903	3.87785	2	0	1
before	0	56	0	0	3	122	1.61	1	1	0	1	4.37	380.68	200.22	5.98	155	246	8.1	8.12	47.6	195.1	146.1	9	2.36	1049.27	3.02837	5.29942	1	0	1
before	1	62	0	0	0	120	0.57	0	1	0	1	4.51	0.29	241.45	5.84	160	225	10.4	62.06	35.5	5.71	1.16	1.25	3.87	479.913	0.83185	5.48666	1	0	1
before	0	64	0	0	3	146	4.3	1	1	0	10	3.85	81.72	116.22	5.11	147	178	16.4	8.22	48.9	171.9	126.6	9	2.16	351.253	0.927467	4.75548	2	0	1
before	1	35	0	0	3	145	2.08	1	0	0	2	3.01	0.15	224.67	4.24	168	218	4.5	83.3	42.2	3.42	1.34	1	1.85	405.319	0.502	5.41463	1	0	1
before	0	67	1	0	3	150	1.79	1	0	0	4	3.54	0.25	108.23	8.86	130	250	5.97	65.45	38.7	3.43	1.24	1	1.79	393.791	1.22863	4.68426	1	0	2
before	1	52	1	1	3	147	1.5	1	1	0	9	3.82	0.68	344.78	6.44	147	271	9.75	55.54	34.1	3.83	1.77	0.76	2.71	452.484	0.784751	5.84291	2	1	1
before	1	65	0	0	1	125	2.77	1	1	0	2	2.93	27.62	245.13	5.17	155	158	15	6	92.8	136.6	100.3	12	2.09	311.949	0.789744	5.50179	1	0	2
before	0	68	0	0	0	161	0.66	1	1	0	0	3.19	0.34	60.82	7.46	135	235	6.58	50.34	37.6	4.95	1.33	0.93	3.33	652.06	1.41511	4.10792	1	0	2
before	0	66	0	0	3	159	4.34	1	1	0	2	2.63	1.13	105.48	6.54	142	253	7.21	58.46	42.8	3.69	2.72	1.28	1.81	645.533	0.484788	4.65852	1	0	2
before	0	72	0	0	0	141	0.17	1	0	0	2	5.64	0.93	191.69	9.42	155	365	5.98	97.89	36.8	5.24	2.69	1.5	3.09	846.635	0.858233	5.25588	1	0	2
before	1	77	0	1	1	165	1.56	1	0	0	4	1.17	0.32	174.49	4.98	149	168	4.7	61.99	39.7	4.14	1.47	1.06	2.43	738.795	1.84699	5.16187	1	0	2
before	1	58	0	1	0	176	1.16	1	1	0	6	2.26	0.19	432.83	3.57	163	86	10.98	50.94	44.4	3.68	4.71	0.94	1.99	165.027	0.441351	6.07035	2	1	1
before	0	70	0	0	3	149	2.21	1	1	0	8	3.27	41.04	229.53	4.65	156	229	8.9	5.86	65.8	166.1	141.1	13	2.08	629.75	1.485	5.43603	2	1	2
before	0	68	0	0	3	142	1.366	1	0	1	3	2.41	0.15	74.95	5.32	138	234	5.38	52.74	40	7.95	4.78	1.17	4.25	515.432	0.991216	4.31682	1	0	2
before	1	74	0	1	3	166	1.82	1	0	0	0	3.14	0.21	264.53	7.23	154	190	4.47	101.91	35.9	3.26	0.96	1.03	1.94	714.234	2.48102	5.57795	1	0	2
before	1	63	1	1	3	139	3.55	1	0	0	0	3.75	0.24	355.13	6.13	133	269	6.2	64.08	36.1	4.21	0.83	0.95	2.81	1283.35	2.29	5.87248	1	1	1
before	0	60	0	0	0	136	0.6	1	1	0	0	3.24	0.15	179.38	5.16	130	185	4.08	48.57	38.8	3.66	0.76	1.58	1.47	304.39	0.674593	5.18951	1	0	1
before	0	62	0	0	3	169	1.2	1	1	1	1	3.14	0.26	74.48	8.18	132	233	6.86	72.04	38	5.51	1.68	0.9	3.44	816.181	1.22602	4.31053	1	0	1
before	1	67	0	0	2	104	9.1	0	1	1	11	3.43	95.19	305.76	12.41	168	265	16.4	5.78	113.9	281.6	194.4	14	2.09	1609.51	5.16258	5.7228	2	1	2
before	1	76	1	1	3	155	3.64	1	0	0	1	2.69	54.57	251.57	4.88	135	188	8.5	5	64.7	159.8	120.8	11	2.19	433.846	1.17692	5.52772	1	0	2
before	0	70	0	0	0	154	0.57	1	0	0	0	3.79	118.16	93.48	4.96	133	200	10.4	5.4	58.1	170.2	119.9	11	2.11	305.435	0.412337	4.53775	1	0	2
before	0	68	0	0	0	133	0.72	1	0	0	2	3.03	0.21	85.55	12.18	138	256	4.95	49.32	36.2	4.75	1.14	1.18	3.06	699.381	3.19639	4.4491	1	0	2
before	1	18	0	0	3	131	6.93	0	1	0	10	3.08	204.98	229.82	7.49	161	233	12.9	5.2	81.1	323.4	229.9	21	2.29	561.492	2.02426	5.4373	2	0	1
before	0	68	0	0	3	123	1.89	0	0	0	1	2.76	692.99	55.78	8.52	130	257	9	5.39	51.6	124.8	94.1	9	2.21	1095.63	1.91842	4.02142	1	0	2
before	0	72	0	0	2	122	1.84	1	1	1	11	3.45	0.92	76.8	8.97	134	360	4.39	57.04	33.9	2.98	0.75	1.13	1.48	1968.75	2.73438	4.3412	2	0	2
before	1	60	1	1	0	131	1.11	0	0	0	3	2.16	0.34	177.49	5.96	175	255	5.17	62.98	38.6	5.94	0.85	1.52	4.09	327.543	0.732155	5.17891	1	0	1
before	0	62	0	0	3	168	3.16	1	0	0	6	3.14	1.41	68.59	5.48	156	268	6.03	45.67	32.2	3.73	1.16	0.78	2.36	669.063	0.973636	4.22815	2	0	1
before	1	44	1	1	0	171	1.3	1	1	0	3	4.41	0.19	289.92	5.43	140	122	8.72	237.98	31.5	5.19	5.48	0.78	2.13	175.259	0.574619	5.66961	1	1	1
before	0	53	1	1	0	173	0.47	1	0	0	4	2.45	0.17	180.09	5.98	181	231	5.42	56.61	44.8	5.16	2.83	1.33	2.69	533.5	0.785238	5.19346	1	0	1
before	1	68	1	0	0	138	0.76	1	0	0	2	2.38	0.16	184.85	7.72	168	259	6.66	89.14	40.2	6.13	2.53	0.99	3.79	557.846	1.33538	5.21954	1	0	2
before	1	70	1	1	1	151	2.07	1	1	0	9	2.91	37.85	86.13	5.45	177	164	10.5	13.9	57.7	133.7	93.2	8	2.18	576.216	1.33514	4.45586	2	0	2
before	0	73	0	0	3	159	2.73	1	0	0	2	4.71	0.53	156.86	6.72	147	327	6.28	49.65	34	5.37	0.87	1.37	3.07	801.246	1.88673	5.05535	1	0	2
before	1	67	0	1	3	108	3.17	1	1	0	2	3.08	49	453.94	4.36	176	183	5.4	5.54	62.5	168.6	121.4	7	2.25	739.224	1.81776	6.11797	1	1	2
before	1	30	1	0	3	109	1.54	0	0	0	3	3.86	0.19	310.13	5.41	182	377	11.6	155.86	50.8	4.91	1.26	0.85	3.67	3006.69	6.61951	5.73699	1	1	1
before	1	71	1	1	3	110	1.09	0	0	1	1	4.08	0.45	207.94	6.12	169	228	3.82	99.2	36.2	4.78	0.53	1.29	2.98	732.263	1.02774	5.33725	1	0	2
before	1	54	0	0	3	101	2.74	1	0	0	9	2.4	1.06	540.82	9.49	146	443	4.83	77.45	41.5	2.83	1.27	0.61	1.79	2096.87	3.31333	6.29309	2	1	1
before	1	51	1	1	0	115	0.62	1	0	0	0	4.71	0.18	171.41	5.89	141	175	4.61	110.73	35.2	4.28	1.87	0.79	2.76	228.788	0.614459	5.14406	1	0	1
before	1	50	1	1	0	143	0.74	1	0	0	0	2.69	0.13	210.49	5.68	171	230	6.81	65.35	44.9	5.1	1.95	0.8	3.54	613.333	0.933333	5.34944	1	0	1
before	1	68	1	1	2	179	2.02	1	0	1	0	2.53	2.43	1009.95	11.3	199	242	4.84	82.11	50.5	6.44	1.31	1.54	4.58	1686.67	5.22727	6.91766	1	1	2
before	1	55	1	1	0	151	1.18	1	0	0	4	3.25	0.12	223.43	9.46	191	227	7.62	52.82	40.8	5.59	1.16	1.31	3.74	682.066	2.52394	5.4091	1	0	1
before	1	54	1	1	3	133	2.84	1	0	0	1	2.1	0.21	184.59	6.76	168	273	5.43	72.77	37.3	4.48	2.83	0.94	2.76	254.858	0.401424	5.21814	1	0	1
before	1	74	0	0	3	138	6.01	1	1	0	5	2.57	0.23	404.26	8.46	153	203	4.36	58.83	43.5	4.04	0.99	1.16	2.21	523.933	2.32286	6.00206	1	1	2
before	1	65	1	1	1	126	1.51	1	1	0	2	5.56	0.34	157.69	6.11	164	227	8.25	84.07	39.9	4.95	3.03	0.78	2.94	320.232	0.775893	5.06063	1	0	2
before	1	60	1	1	0	145	0.93	1	1	0	0	2.8	0.35	45.51	6.11	155	126	8.15	93.69	41.5	3.83	1.86	1	1.82	187.885	0.387699	3.81793	1	0	1
before	1	42	1	0	3	142	3.63	1	1	0	7	2.23	208.76	291.68	10.5	180	256	6.61	7.53	67.2	160.2	110.7	9	2.26	742.506	2.34934	5.67566	2	1	1
before	1	40	0	1	0	139	0.11	1	0	0	0	3.23	0.19	330.97	7.81	161	297	14.7	111.56	40.4	3.62	2.23	0.94	1.85	551.739	0.835968	5.80203	1	1	1
before	1	62	1	1	0	141	0.4	1	0	0	2	3.02	0.24	126.43	6.24	176	177	6.14	62.54	40.7	3.57	1.25	0.96	2.08	396.724	0.806897	4.83969	1	0	1
before	1	53	1	0	1	145	2.31	1	1	0	4	1.93	0.19	232.12	8.94	177	257	9.3	60.05	38.3	5.23	1.22	1.27	3.31	668.2	1.638	5.44725	1	0	1
before	0	62	0	0	3	112	1.74	1	1	0	5	1.95	304.8	301.34	6.72	133	199	14.44	5.46	62.6	159.9	109.3	7	2.18	717.008	2.26992	5.70824	1	1	1
before	1	61	0	1	3	175	2.6	1	1	0	0	4.85		325.57	5.38	183	244	13.2	79.03	41.6	4.57	1.35	1.08	2.96	778.678	1.49991	5.78558	1	1	1
before	0	47	0	0	3	133	3.63	1	1	0	8	40	29.99	80.05	11.28	166	284	11.03	5.46	48.2	195.4	149.4	12	2.21	880.745	2.79109	4.38265	2	0	1
before	1	74	0	0	3	138	1.66	1	1	0	0	2.74	0.44	306.38	6.87	138	242	15.1	89.68	39.4	3.96	1.51	0.69	2.4	429.72	1.15421	5.72483	1	1	2
before	0	56	0	0	3	132	2.93	0	0	0	3	3.01	0.21	149.05	6.89	152	254	8.64	47.62	40.4	4.98	1.83	1.08	2.6	443.366	1.04732	5.00428	1	0	1
before	1	53	1	1	3	177	1.56	1	1	0	2	2.74	0.19	131.25	8.77	177	191	4.98	99.95	44.2	5.5	4.52	1.02	3	359.529	1.18588	4.8771	1	0	1
before	0	68	1	0	3	165	1.53	1	1	0	7	3.45	0.21	123.02	5.61	156	173	6.78	50.08	41	5.65	1.55	1.59	3.29	193.904	0.425917	4.81235	2	0	2
before	0	63	0	0	3	184	2.8	1	1	0	2	2.69	0.21	85.66	7.46	168	175	7.16	56.92	35	4.48	2.06	0.99	2.68	1131.91	2.52255	4.45039	1	0	1
before	0	72	0	0	0	128	0.96	1	1	0	0	3.25	0.19	142.58	6.55	156	158	6.95	48.71	42.4	5.38	1.53	1.16	3.89	282.462	0.965377	4.9599	1	0	2
before	0	61	0	0	0	184	0.29	1	1	0	0	2.65	85.33	145.58	4.49	158	267	5.99	5.2	63.7	186.1	154.4	9	2.34	348.92	0.365909	4.98073	1	0	1
before	1	67	1	1	3	132	2.41	1	1	0	2	2.81	0.19	162.92	6.87	152	155	12.6							339.062	1.09375	5.09326	1	0	2
before	1	30	0	0	1	150	2.81	1	1	0	2	1.94	0.3	123.76	9.53	173	213	7.74	159.97	36.4	6.45	2.62	0.95	4.77	841.108	2.25085	4.81834	1	0	1
before	1	58	1	1	3	126	2.59	0	1	0	6	4.14	0.19	420.32	8.14	179	205	6.9	59.52	40	4.48	2.42	0.73	3.02	348.887	0.663736	6.04102	2	1	1
before	0	73	0	1	0	159	1.16	1	1	0	2	5.62		223.12	5.77	167	220	15.01	41.22	33.6	5.18	1.94	1.21	3.36	409.78	0.633297	5.40771	1	1	2
before	1	53	1	0	3	134	3.62	1	1	0	3	2.18	0.19	192.83	6.4	171	273	6.25	69.22	41.6	4.11	1.15	1.11	2.73	791.143	1.30408	5.26181	1	0	1
before	0	65	0	0	0	158	1.21	1	1	0	3	2.9	0.35	177.06	8.58	154	207	10.3	49.6	41.8	6.11	4.83	1.02	3.23	431.319	1.33355	5.17649	1	0	2
before	1	56	1	1	0	106	0.98	1	1	0	4	2.82	0.44	234.43	5.44	171	248	5.4	81.56	46.5	5.2	1.07	1.35	3.28	534.75	0.539062	5.45716	1	0	1
before	1	67	0	1	0	188	1.06	1	1	0	2	3.78	0.28	94.07	9.8	162	292	6.62	85.32	42.8	5.75	1.36	1.14	4.03	2377.71	4.96714	4.54404	1	0	2
before	1	64	0	1	3	152	3.64	1	1	0	5	3.31	0.34	194.27	7.77	172	246	4.66	68.59	38.5	3.61	1.23	1.03	2.01	958.196	2.33706	5.26925	1	0	1
before	0	54	0	0	1	160	2.72	1	1	0	3	2.31	0.19	120.41	5.3	152	288	14.37	36.86	37.6	5.47	1.36	1.76	3.11	348.561	0.580935	4.7909	1	0	1
before	1	46	1	0	0	159	1.36	1	0	0	4	3.29	49.71	188.73	9.75	180	273	4.31	86.55	44.1	5.26	2.39	0.86	3.57	986.895	1.3014	5.24032	1	0	1
before	0	58	0	0	0	101	1.22	1	1	0	3	2.74	0.24	308.16	6.28	148	177	6.34	47.37	41.3	5.11	1.75	1.01	3.33	223.617	0.631687	5.73062	1	1	1
before	0	70	0	0	0	165	0.71	1	0	0	0	2.81	0.45	313.9	5.86	160	177	5.98	69.47	45.1	4.97	2.4	1.23	2.75	277.043	0.798261	5.74907	1	1	2
before	1	45	1	1	1	121	6.58	0	0	0	1	2.15	0.23	119.79	8.95	181	221	5.95	83.61	42.9	4.06	1.41	1.02	2.78	411.285	0.688576	4.78574	1	0	1
before	1	37	1	1	3	177	5.4	1	0	0	3	2.34	0.19	255.18	9.86	187	227	5.38	76.53	46.2	6.14	1.98	1.04	4.26	452.384	1.83345	5.54197	1	0	1
before	0	50	0	0	3	137	2.67	1	1	0	1	4.05	133.05	175.65	8.26	155	325	6.91	69.96	43.2	6.9	2.88	1.6	4.53	525.972	0.744452	5.16849	1	0	1
before	1	62	1	1	2	155	1.95	1	1	1	5	2.79	0.53	172.79	10.35	184	298	6.33	88.49	41.5	4.87	1.7	0.64	3.64	377.847	0.900239	5.15208	1	0	1
before	1	73	1	1	0	125	0.93	0	0	0	4	1.52	0.3	106.49	4.67	160	242	5.99	76.52	38.8					366.025	0.710875	4.66805	1	0	2
before	1	73	0	0	0	153	0.43	1	0	0	3	2	0.26	193.85	5.86	155	127			43					341.779	1.72235	5.26708	1	0	2
before	1	54	0	0	3	143	4.57	1	0	0	2	2.87	0.19	217.75	9.46	169	182	6.05	54.89	34.5	3.54	1.48	1.17	1.78	461.882	2.18252	5.38335	1	0	1
before	0	51	0	0	3	159	1.74	1	1	0	5	4.97	1.31	133.47	7.08	127	390	10.08	93.62	25.4					2064.71	3.17647	4.89388	1	0	1
before	0	80	0	0	0	165	1.05	1	1	0	1	3.48	0.73	70.42	7.31	156	279	8.91	53.93	37.2	4.79	2.82	0.82	2.81	661.079	0.8767	4.25448	1	0	2
before	0	74	0	1	0	133	0.47	1	0	0	4	2.87	0.64	5.66	8.68	139	261	5.09	107.46	37.7	5.96	0.9	1.03	4.52	1566	3.9	1.73342	1	0	2
before	1	62	1	1	2	146	2.49	1	0	1	11	2.35	0.47	245.26	6.5	183	208	5.75	92.87	40.3					506.173	1.21676	5.50232	2	0	1
before	0	66	1	1	3	155	2.15	1	0	0	3	3.93	307.17	265.12	5.09	142	183	5.42	48.82	37.1	2.73	1.09	0.79	1.41	504.366	0.771707	5.58018	1	1	2
before	0	81	1	1	0	157	1.12	1	0	0	4	2.38	3.43	327.94	5.76	154	165	6.46	46.28	39.5	4.96	1.1	1.48	3.12	398.469	1.42483	5.79283	1	1	2
before	0	86	1	1	0	153	1.28	1	0	0	2	3.45	3.4	391.22	3.92	126	153	5.28	50.22	38.6	3.84	0.88	1.08	2.43	279.225	0.6935	5.96927	1	1	2
before	1	63	1	1	0	127	1.02	1	0	0	0	2.22	0.26	59.2	3.93	171	139	5.97	69.49	43.7	5.88	3.6	0.97	3.58	276.832	0.597479	4.08092	1	0	1
before	1	74	0	0	2	177	2.63	1	1	1	2	2.48	1.18	96.79	6.41	166	162	8.18	75.85	40.7	4.69	1.52	0.8	3.03	431.63	1.57199	4.57254	1	0	2
before	1	61	1	1	0	128	0.95	1	0	0	0	2.13	0.65	134.69	6.02	141	185	9.56	95.94	36	3.26	2.07	0.75	1.84	660.496	1.85653	4.90298	1	0	1
before	1	64	1	1	0	153	0.91	1	0	0	3	1.9	0.33	176.57	7.29	164	159	5.39	81.55	41.7	3.99	1.71	1.11	2.35	395.397	1.29312	5.17372	1	0	1
before	1	67	1	1	1	162	3.94	1	0	0	1	2.42	0.19	263.38	12.48	184	651	4.57	84.62	36.9	3.18	1.13	0.65	1.96	5536.24	8.5042	5.5736	1	0	2
before	1	85	1	1	0	142	0.85	1	0	0	1	2.83	1.07	354.22	7.55	151	193	5.26	81.92	35.8	4.66	1.15	0.97	3.13	166.631	0.474855	5.86992	1	1	2
before	1	70	1	1	0	147	0.46	1	0	0	2	2.2	0.29	78.47	7	163	292	5.11	73.27	37.3	4.82	1.64	2.09	2.25	997.324	1.33204	4.36272	1	0	2
before	1	43	1	0	1	113	4.74	0	0	0	13	2.63	3.42	265.32	11.18	173	369	5.5	70.22	39.7	2.98	1.93	0.48	1.6	3574.45	4.9403	5.58094	2	0	1
before	1	73	1	1	0	192	0.78	1	1	1	2	2.19	0.23	194.46	4.95	163	123	9.76	102.01	38.9					348.678	1.16226	5.27023	1	0	2
before	1	56	1	1	3	145	5.07	1	0	0	0	2.22	0.21	236.49	6.61	165	211			38.9					552.247	1.36099	5.46591	1	0	1
before	1	44	1	0	0	129	0.31	0	1	0	1	2.65	0.19	127.08	8.03	186	222	12.6	59.12	43.2	4.35	3.38	0.65	2.35	368.096	1.01143	4.84482	1	0	1
before	1	62	1	1	0	190	1.21	1	0	0	0	2.69	0.19	157.64	7.49	172	206	5.31	83.99	40.1					916.076	1.24515	5.06031	1	0	1
before	1	61	1	1	0	142	1.13	1	0	0	2	2.17	0.21	203.47	5.86	166	194	8.5	58.61	44	5.38	1.23	1.24	3.38	591.841	0.762681	5.31552	1	0	1
before	0	57	0	1	0	142	0.33	1	1	0	2	1.83	0.41	58.15	3.51	145	160	6.71	48.75	38	3.26	1.03	1.15	1.64	213.333	0.293333	4.06303	1	0	1
before	1	57	1	1	2	154	4.28	1	0	1	1			125.73	7.95	157	270	5.99	112.59	38.2	6.88	2.59	1.21	4.87	630.45	1.89135	4.83414	1	0	1
before	1	64	1	1	0	142	0.8	1	1	0	4	2.19	0.19	186.88	5.57	151	253	6.28	60.79	40.8	4.57	1.4	0.96	3.03	359.657	0.611275	5.23047	1	0	1
before	1	60	0	0	3	163	0.94	1	1	1	6	2.92	0.22	232.53	10.05	150	308	7.3	80.9	43.3	3.17	1.05	0.88	1.8	775.31	1.76207	5.44902	2	0	1
before	1	68	1	1	3	117	1.71	1	0	0	3	2.41	0.61	165.5	7.69	141	249	5.41	86.48	39.4	5.99	1.06	1.54	3.85	353.562	0.951352	5.10897	1	0	2
before	1	55	1	1	0	133	0.79	0	0	0	0		0.19	217.98	12.27	165	250	5.25	75.21	44.3	5.46	1.72	1.09	3.59	519.841	1.03968	5.3844	1	0	1
before	1	55	0	0	3	145	7.41	1	0	0	1	3.48	0.24	28.47	7.2	174	240	5.52	54.15	46.5	4.41	2.49	0.98	2.59	368	1.012	3.34885	1	0	1
before	0	84	0	0	2	186	6.4	1	1	1	6	2.75	1.6	106.59	4.53	129	113	5.29	87.15	35.7	3.3	0.58	1.34	1.41	450.57	1.91392	4.66899	2	0	2
before	1	30	0	0	3	160	3.26	1	1	0	6	2.48	0.28	303.39	8.3	179	174	11.58	32.24	45.5	4.62	1.2	0.93	3.25	1480.05	3.31735	5.71502	2	1	1
before	0	87	0	0	0	148	0.43	1	0	0	2	2.38	0.72	207.91	4.88	138	158	4.89	59.16	38.3	4.62	0.97	1.16	2.89	314.863	1.1359	5.33711	1	1	2
before	1	50	0	0	0	146	0.99	1	0	0	0	2.37	0.19	226.8	5.12	172	215	6.11	79.62	45.4	4.45	1.25	1.12	3.08	620.726	0.779516	5.42407	1	0	1
before	1	62	0	1	0	140	0.28	1	0	0	1	2.3	0.2	265.44	10.15	190	158	4.74	71.02	44.6	4.02	1.47	1.2	1.98	1513.02	3.44739	5.58139	1	0	1
before	1	57	1	0	0	145	0.52	1	0	0	7	2.52	0.33	163.59	5.79	154	174	5.19	88.65	39.2	3.47	1.45	0.92	2.12	332.556	1.08941	5.09736	2	0	1
before	1	70	1	1	3	160	7.11	1	1	0	8	3.06	0.38	529.55	9.44	168	120	11.17	63.57	44.3	2.59	0.98	0.94	1.13	1241.01	4.55038	6.27203	2	1	2
before	1	66	0	1	3	187	1.78	1	0	0	11	2.25	0.51	243.89	6.31	171	212	7.12	64.83	43.2					470.984	0.577622	5.49672	2	0	2
before	1	47	0	1	0	160	0.57	1	0	0	2	2.68	0.3	153.16	8.42	199	194	3.12	69	22.1	1.76	0.99	2.58	0.84	491.229	1.54459	5.03148	1	0	1
before	0	71	0	1	3	162	0.86	1	0	1	1	3.4	1.67	195.63	6.27	150	191	7.88	65.69	45.9	6.62	1.2	1.52	4.71	430.017	0.945587	5.27623	1	0	2
before	0	71	0	1	0	180	0.43	1	1	0	0		0.87	73.99	6.14	128	223	7.7	46.99	41.1	2.97	1.42	1.12	1.37	544.814	0.513054	4.30393	1	0	2
before	0	71	0	1	3	141	3.31	1	0	0	1	2.48	0.22	113.21	8.21	155	269	4.72	61.04	45	6.37	0.91	2.17	3.33	591.567	1.58338	4.72924	1	0	2
before	0	68	0	0	3	160	3.23	1	0	0	1	2.6	0.35	237.11	9.36	154	157	5.46	49.95	44.4	4.92	1.83	1.52	2.74	278.482	1.24164	5.46852	1	1	2
before	1	60	0	1	3	153	6.73	1	0	0	0	3.64	0.19	197.06	11.16	173	180	6.21	62.48	47.2	3.2	0.74	0.99	1.96	2505.21	3.34027	5.28351	1	0	1
before	0	57	0	0	0	170	0.94	1	1	0	2	2.68	0.19	128.43	5.92	146	227	16.24	67.71	39.2	6	2.04	1.17	4.15	253.02	0.479289	4.85538	1	0	1
before	0	78	1	1	0	132	0.2	0	0	0	1	4.41	0.45	357.13	7.98	159	230	6.56	50.04	41.1	6.09	2.24	1.17	3.49	624.121	1.41106	5.8781	1	1	2
before	1	75	1	1	0	129	0.43	1	1	0	0	2.6	0.3	251.52	6.04	148	154	3.56	75.73	40.1	3.84	1.57	0.9	1.8	302.867	1.121	5.52752	1	0	2
before	1	71	1	1	0	191	0.8	1	0	0	3	4.16	122.17	97.93	6.13	164	174	5.01	73.69	33.3	3.45	0.89	0.79	2.37	728.222	1.54852	4.58425	1	0	2
before	1	64	1	1	0	179	0.99	1	0	0	2	2.25	0.19	229.76	7.13	170	182	5.53	77.74	37.2	5.16	2.2	1.09	3.14	642.2	2.25829	5.43704	1	0	1
before	0	71	0	1	1	162	5.35	1	0	0	1	2.28	2.06	493.39	4.52	158	180	6.45	76.95	42.4	5.65	1.62	1.36	3.62	292.941	0.699804	6.2013	1	1	2
before	1	65	0	1	3	128	0.79	1	0	1	3	2.44	0.27	30.86	4.18	152	143	4.88	88.88	35.1	4.07	1.99	0.9	2.37	310.034	0.715462	3.42946	1	0	2
before	1	58	1	1	0	174	0.92	1	1	0	10	3.52	0.3	303.12	8.05	166	231	8.02	35.52	40.8	5.34	1.09	1.41	3.26	545.117	1.81706	5.71413	2	1	1
before	0	68	1	1	0	149	0.74	1	1	0	6	2.21	0.27	152.69	4.66	133	297	8.05	72.86	32.2	3.81	1.28	1.34	1.7	364.793	0.528152	5.02841	2	0	2
before	1	83	1	1	3	154	2.71	1	0	0	4	2.87	0.64	84.56	8.68	139	261	5.09	107.46	37.7	5.96	0.9	1.03	4.52	1566	3.9	4.43746	1	0	2
before	1	67	1	1	0	145	0.55	1	1	0	1	2.45	0.47	633.38	7.37	172	160	7.31	53.06	44	3.36	1.38	0.92	2.02	516.571	1.45286	6.45107	1	1	2
before	1	80	1	1	0	169	0.9	1	0	0	3	2.04	0.68	799.4	4.3	150	153	5.1	54.45	43.2	3.89	0.62	1.34	2.19	221.654	0.521538	6.68386	1	1	2
before	1	75	1	1	0	142	0.7	1	1	0	2	2.1	0.21	154.78	6.16	151	214	6.72	74.26	42.5	5.3	5.38	0.96	2.37	640.503	1.13734	5.042	1	0	2
before	1	45	1	0	0	134	1.14	1	0	0	1	3.14	0.19	555.91	4.92	193	259	7.57	73.48	44.7	5.4	1.53	0.94	3.89	559.838	1.55631	6.32061	1	1	1
before	0	73	0	0	0	128	1.29	0	0	0	1	2.95	0.32	71.34	8.1	152	223	5.55	53.77	35.6	3.83	0.72	1.42	2.04	221.142	0.6545	4.26746	1	0	2
before	1	73	0	0	0	157	0.48	1	0	0	3	2.35	0.86	169.99	6.73	148	200	4.47	87.33	37.5	4.59	0.75	0.96	3.14	250.19	0.75057	5.13574	1	0	2
before	0	46	0	0	1	154	2.42	1	0	0	1	2.48	0.19	40.15	11.57	153	376	8.35	47.76	42.3	5.79	1.64	1.25	3.99	1770	3.71888	3.69262	1	0	1
before	1	48	1	1	0	157	1.17	1	1	0	2	2.25	0.19	310.84	8.14	196	196	12.25	84.73	42.4	5.54	2.52	0.95	3.83	375.268	1.37854	5.73928	1	1	1
before	1	73	1	1	3	153	0.64	1	0	1	3	2.71	283.75	18.12	4.95	151	218	5.99	95.4	35.7	4.51	1.07	1.21	2.73	486.433	0.736343	2.89702	1	0	2
before	1	61	0	0	0	156	1.07	1	1	0	10	3.61	0.55	461.39	7.81	153	166	10.28	137.01	29.8	5.36	0.83	1.45	3.17	894.891	4.09709	6.13424	2	1	1
before	1	63	0	0	3	141	2.24	1	0	0	2	3.29	0.19	50.1	11.35	184	235	7.32	59.09	43.7	5.62	1.06	1.14	3.93	4935	12.6	3.91402	1	0	1
before	1	76	0	0	0	167	0.62	1	0	0	3	1.7	1.88	79.97	8.01	158	177	5.45	56.57	40.4	5.23	0.67	1.34	3.69	647.447	3.07263	4.38165	1	0	2
before	1	66	1	1	3	154	2.32	1	1	0	3	4.18	0.39	204.42	7.83	151	255	5.69	80.7	35.2	4.06	0.56	0.92	2.86	300.946	0.566486	5.32018	1	0	2
before	1	59	0	1	3	152	2.77	1	0	0	2		0.11	194.78	5.08	151	161	5.33	64.42	38.9	3.99	3.7	0.8	1.63	254.064	0.678555	5.27187	1	0	1
before	1	43	1	1	0	165	1.17	1	1	0	3	3.56	139.49	190.26	7.1	182	271	12.3	5.31	75.8	121.1	92.7	5	2.06	793.757	1.05444	5.24839	1	0	1
before	1	62	1	1	3	163	1.96	1	1	0	2	2.51	0.3	218.79	7.91	174	253	13.29	89.4	45.4	5.4	5.85	0.91	2.77	574.378	1.06703	5.38811	1	0	1
before	0	61	0	0	0	181	1	1	1	0	5	2.01	0.14	181.3	4.99	150	233	16.62	40.11	38.2	6.85	1.13	1.6	4.97	247.221	0.477465	5.20015	1	0	1
before	1	76	0	1	0	119	0.83	1	1	0	0	2.34	65.95	119.91				12.4	8.15	92.2	160.2	129.1	9	2.13	#DIV/0!	#DIV/0!	4.78674	1	0	2
before	0	57	0	0	3	145	3.39	1	1	0	1	2.51	0.28	273.41	6.05	154	233	7.53	54.6	40.3	6.03	4.54	1.24	3.4	562.849	0.700542	5.61097	1	1	1
before	1	66	1	1	3	156	1.52	1	1	0	0	2.25	0.11	141.63	5.4	142	182	8.5	63.33	41.3	6.55	5.54	0.83	3.37	270.932	0.788977	4.95322	1	0	2
before	0	70	0	0	3	163	1.96	1	1	0	2	2.69	0.22	152.8	6.86	154	185	9.13	68.61	40.4	5.08	1.46	1.27	3.09	680.536	0.846071	5.02913	1	0	2
before	0	68	1	0	3	140	2.79	1	0	0	3	3.47	0.49	192.41	4.81	139	195	4.81	69.91	43	6.59	1.83	1.07	5.23	422.5	0.996667	5.25963	1	0	2
before	1	61	0	1	0	152	0.29	1	0	0	4	2.94	0.35	53.22	7.62	175	346	5.62	99.92	40.5	5.47	2.75	0.84	3.53	1028.06	1.24793	3.97443	1	0	1
before	1	56	1	0	0	150	0.84	1	1	0	2	3.38	236.52	175.51	6.27	167	230	11.3	7.32	55.6	127.7	97	14	2.16	694.894	1.54085	5.1677	1	0	1
before	1	61	1	1	0	150	0.62	1	1	0	4	1.91	0.19	172.56	6.47	202	122	6.53	68.2	45.9	4.52	3.15	1.04	2.71	234.768	0.846703	5.15075	1	0	1
before	0	55	0	0	0	106	0.59	0	0	0	1	2.11	3.82	88.87	5.7	152	242	5.23	47.24	39.7	3.8	0.93	1.49	1.8	369.493	0.656537	4.48717	1	0	1
before	1	76	1	0	0	120	0.26	1	1	0	4	2.35	0.25	223.8	6.52	152	142	6.71	88.14	37.7	3.16	1.04	0.81	2.04	331.333	1.00333	5.41075	1	0	2
before	1	82	0	1	2	189	2.99	1	0	1	4	1.63	0.23	248.95	5.34	157	188	9.1	74.23	38.5	3.49	1.52	1.03	1.84	372.338	0.871429	5.51725	1	0	2
before	1	68	0	1	3	166	3.15	1	0	0	3	1.73		624.19	6.88	137	201	6.39	86.88	42.5	3.08	0.71	1.04	1.71	172.286	0.36	6.43645	1	1	2
before	0	69	0	0	0	155	1.33	1	0	0	4	2.86	0.46	184.38	5.13	157	190	6.53	67.9	40	5.64	1.17	1.65	3.63	341.084	0.736024	5.217	1	0	2
before	1	50	1	1	0	148	1.07	1	0	0	4	2.6	0	394.87	8.46	159	275	6.15	73.03	41.9	6.29	2.1	1.12	4.42	708.803	1.59803	5.97856	1	1	1
before	1	85	0	0	1	155	2.4	1	0	0	6	3.82	0.94	183.54	8.13	156	180	5.39	108.56	39.7	5.46	0.76	1.7	3.1	1197.47	3.59242	5.21243	2	0	2
before	1	76	1	1	0	161	0.43	1	1	0	2	2.9	5.61	163.16	11.05	182	239	6.36	84.9	35.1	3.52	1.29	0.94	2.13	1700.2	6.54472	5.09473	1	0	2
before	1	72	1	1	0	122	1.02	0	0	0	5	2.64	0.4	40.23	5.83	158	268	8.2	53.44	41	5.05	1.36	0.96	3.59	448.578	0.719733	3.69461	1	0	2
before	1	73	0	0	0	146	0.52	1	1	0	2		0.3	44.47	6.31	163	229	7.01	57.71	43	3.79	1.2	1.2	1.98	322.591	0.633913	3.79481	1	0	2
before	0	62	0	0	3	99	2.31	0	0	0	4	2.56	0.44	94.33	12.4	140	218	4.65	56.09	40.4	3.87	2.19	1.02	1.92	751.637	2.13768	4.5468	1	0	1
before	1	58	0	1	3	151	2.7	1	0	0	4	4.27	0.19	178.79	12.04	170	224	5.62	75.74	45.2	5.16	2.47	1.86	2.33	697.719	2.80333	5.18621	1	0	1
before	1	44	0	1	3	130	2.91	1	1	0	2	3.29	0.33	234.64	8.68	172	434	8.41	64.08	43.5	4.04	1.5	1.1	2.63	794.626	1.06194	5.45805	1	0	1
before	0	62	0	0	3	137	2.86	0	1	0	3	2.15	0.33	72.37	5.57	153	208	10.82	57.68	37.7	4.24	0.85	1.32	2.5	385.942	0.779306	4.28179	1	0	1
before	0	79	1	0	0	134	0.63	1	1	0	4	3.01	406.11	36.79	7.21	153	248	11.6	5.89	53.3	107.5	72.8	6	2.15	496	1	3.60523	1	0	2
before	0	66	0	0	1	150	1.51	1	0	0	2	2.93	0.28	116.61	8.4	123	229	5.62	49.67	36.2	4.44	0.49	1.25	2.86	1186.8	2.53944	4.75884	1	0	2
before	1	40	0	0	0	178	1.13	1	0	0	1	2.3	0.25	516.96	6.56	191	185	4.73	90	41.8	3.94	2.03	0.89	2.38	373.776	0.909184	6.24797	1	1	1
before	1	49	0	0	3	121	1.79	1	1	0	1	3.01	0.4	226.78	7.6	184	209	8.82	78.32	39.9	4.54	3.88	0.76	2.31	259.91	0.485	5.42398	1	0	1
before	0	54	0	0	0	146	0.84	1	0	0	3	2.75	0.2	237.61	5.32	151	198	7.26	70.79	38.1	4.4	5.12	0.8	2.06	403.157	0.468313	5.47063	1	1	1
before	0	66	0	0	3	152	2.05	1	0	0	7	2.58	0.13	464.15	7.64	179	129	8.11	62.06	44.8	5.73	1.26	1.64	3.7	648.198	1.65818	6.14021	2	1	2
before	1	63	1	0	0	143	0.66	1	0	0	8	3.22		204.98	7.5	168	222	5.69	76.48	37.6	4.88	1.84	0.87	3.36	752.742	2.61086	5.32291	2	0	1
before	1	34	1	0	3	121	3.24	0	0	0	1	2.87	0.26	97.94	7.01	169	206	5.28	68.42	40.7	5.06	2.05	0.71	3.43	348.615	0.947692	4.58436	1	0	1
before	1	40	1	1	1	140	2.53	1	0	0	3	3.28		312.8	12.05	177	277	5.07	77.32	41.7	4.97	1.61	1.2	3.39	969.5	2.555	5.74556	1	1	1
before	1	52	0	0	1	132	1.8	0	1	0	1	3.6	0.1	234.44	5.59	164	216	23.23	45.72	40.8	5.23	5.4	0.9	2.13	328.364	0.623283	5.4572	1	0	1
before	1	55	0	0	1	161	3.45	1	0	0	0	2.72		190.36	4.92	171	294	5.46	90.63	36.5	4.77	1.15	1.06	3.17	479.964	0.669337	5.24892	1	0	1
before	0	73	0	0	0	131	1.14	1	1	0	2	2.05	0.2	274.33	4.21	156	202	7.03	59.49	43.1	6.55	1.17	1.69	4.77	301.688	0.388312	5.61433	1	1	2
before	0	82	0	0	0	146	0.64	1	0	0	2	4.31	0.45	107.36	9.05	134	202	6.17	54.64	39.1	4.56	1.1	1.61	2.43	1543.71	6.19011	4.67619	1	0	2
before	1	62	1	1	0	117	1.16	1	1	0	4	5.93	4.72	220.33	11.21	187	269	7.67	90.35	41.6	6.66	4.96	1.07	3.94	1638.63	4.44683	5.39513	1	0	1
before	1	66	1	0	0	160	0.67	1	0	0	2	2.53	0.22	42.65	4.5	150	176	10.85	60.27	40.6	4.28	0.51	1.58	2.31	524.615	0.834615	3.75303	1	0	2
before	1	70	1	1	2	157	2.77	1	0	1	1	2.45	0.29	139.51	5.67	165	167	5.94	160.97	40.2	4.88	1.5	1.15	2.98	477.321	1.1147	4.93814	1	0	2
before	1	75	0	1	0	166	1.25	1	0	0	2	3.74	1.25	148.81	13.95	140	311	5.75	80.77	41	3.77	0.93	0.97	2.34	1586.86	5.76576	5.00267	1	0	2
before	1	74	0	0	3	148	1.82	1	1	0	2	4.41	0.26	230.89	10.08	157	267	13.99	71.08	37.5	4	1.71	0.8	2.4	599.288	1.72828	5.44194	1	0	2
before	1	55	1	1	3	170	2.94	1	0	0	1	3.29	0.21	83.08	6.08	158	194	5.56	115.38	44.3	5.21	2.25	0.83	3.2	391.251	1.02855	4.4198	1	0	1
before	1	64	1	1	0	140	0.96	1	0	0	4	3.14	0.19	190.43	4.99	164	206	5.04	77.95	44	5.85	1.4	1.24	4.16	766.409	1.89742	5.24928	1	0	1
before	0	73	0	0	0	131	0.95	0	1	0	4	2.56	0.88	95.38	6.6	141	244	9.53	48.25	35.4	5.09	1.3	1.11	3.33	296.349	0.340073	4.55787	1	0	2
before	0	72	0	0	3	143	2.32	1	0	0	4	3.48	0.2	191.2	6.78	171	187	6.33	61.27	39.9	5.19	3.25	0.89	3.12	355.563	0.608451	5.25332	1	0	2
before	1	46	0	1	3	131	4.96	1	0	0	2	2.97	0.32	15.25	8.19	134	366	5.12	60.19	38.8	5.37	1.48	1.24	3.36	749.854	1.18829	2.72458	1	0	1
before	1	68	1	1	0	173	0.95	1	1	0	3	2.97	0.32	154.24	5.96	169	241	6.38	63.02	36.7	4.91	0.83	1.37	3	954.455	2.69307	5.03851	1	0	2
before	1	61	0	0	0	136	0.79	1	0	0	3	2.04	0.19	126.7	4.97	167	250	5.81	50.63	40.2	4.66	0.81	1.62	2.78	715.517	1.08759	4.84182	1	0	1
before	1	63	1	0	3	140	2.07	1	1	0	4	3.41	0.47	343.86	6.03	134	194	10.59	93.63	33.1	5.13	5.8	0.79	1.89	441.437	1.0012	5.84023	1	1	1
before	1	69	0	0	1	128	1.74	0	0	0	1	3.53	0.21	190.43	8.03	175	261	5.78	78.21	42.2	4.34	2.04	0.86	2.72	963.566	1.58748	5.24928	1	0	2
before	0	66	0	0	0	167	1.35	1	1	0	5			79.96	7.86	152	263	10.95	52.07	41.7	6.6	5.79	1.11	3.56	550.94	1.2569	4.38153	1	0	2
before	0	70	0	0	3	155	1.5	1	0	0	8	2.35	0.32	32.71	4.97	151	61	6.37	58.78	27.3	4.1	0.73	1.17	2.53	196.112	1.44673	3.48768	2	0	2
before	0	39	1	0	0	189	1	1	1	0	4	3.41	0	13.49	9.73	145	354	11.4	48.51	33.2	5.25	2.2	0.96	3.49	473.293	0.842301	2.60195	1	0	1
before	1	62	0	0	0	123	1.15	0	0	0	4	2.86	0.27	212.8	6.04	165	215	5.3	77.92	37.5	4.11	1.24	0.8	2.71	881.697	1.88642	5.36035	1	0	1
before	1	80	0	0	3	123	3.27	0	0	0	1	3.48	2.85	173.24	6.42	166	234	6.67	74.24	39.8	5.65	2.24	1.27	3.74	724.043	1.73275	5.15468	1	0	2
before	1	59	1	0	3	143	2.09	1	0	0	2	2.11	0.19	202.77	7.6	180	167	5.86	82.2	39.5	4.67	1.55	0.92	3.21	399.813	1.29281	5.31207	1	0	1
before	1	76	0	0	3	147	1.91	1	1	0	10	2.62	2.53	456.97	7.25	156	311	12.58	41.61	36.6	4.21	0.9	0.85	3.32	1614.69	4.15354	6.12462	2	1	2
before	0	71	0	0	0	138	1.05	1	0	0	4	3	0.53	207.34	11.52	166	134	5.32	63.52	37.2	4.91	1.1	1.37	3.25	432.124	1.80589	5.33436	1	1	2
before	1	51	0	0	0	191	0.95	1	1	0	4	3	0.27	308.45	8.72	184	196	17.54	79.25	41.7	4.41	2.05	0.99	3.02	567.169	1.33111	5.73156	1	1	1
before	0	78	0	0	1	151	2.56	1	1	0	13	3.11	0.21	74.12	6.19	140	266	7.47	76.78	38.8	6.07	1.37	1.51	4.32	747.676	1.15243	4.30569	2	0	2
before	0	63	0	0	0	149	1.23	1	1	0	3	2.86	0.3	63.27	4.68	153	240	4.98	43.94	43.4	6.22	0.72	1.93	3.71	373.988	0.592147	4.14741	1	0	1
before	1	78	1	0	0	181	0.5	1	1	0	10	2.25	0.77	78.43	6.87	197	260	11.19	94.74	39.6	5.55	3.64	0.93	4.5	293.669	0.835827	4.36221	2	0	2
before	0	66	1	0	3	119	2.88	0	0	0	4	3.17	0.01	91.69	5.54	152	208	5.07	65.43	37.6	4.16	1.31	1.07	2.43	460.778	0.996875	4.51841	1	0	2
before	1	45	1	1	0	184	1.29	1	1	0	9	4.22	0.35	416.88	8.35	163	201	18.6	73.29	34.3	7.31	6.82	0.84	2.93	858.062	2.56138	6.0328	2	1	1
before	1	73	1	1	0	133	0.7	1	0	0	3	3.09	0.52	272.4	3.39	169	170	6.21	80.11	44.3	4.82	1.15	1.38	3.24	518.831	0.549351	5.60727	1	0	2
before	0	71	0	0	3	118	2.313	1	0	0	4	3.06	0.31	296.29	7.55	172	306	6.75	62.53	42.8	4.83	1.63	0.99	3.57	758.01	1.36244	5.69134	1	1	2
before	0	77	0	0	3	166	0.8	1	0		3	3.83	0.27	86.75	5.97	143	216	7.23	53.14	37.5	5.03	1.08	1.38	1.38	656.372	1.88403	4.46303	1	0	2
before	0	92	0	0	3	140	1.71	1	1		2	2.64	1.25	257.1	5.56	131	165	8.64	65.47	38.2	5.13	1.72	0.76	0.76	284.483	0.827586	5.54947	1	1	2
before	0	55	0	0	3	156	0.42	1	0		1	2.11	0.24	223.37	6.19	136	199	5.13	85.46	40.3	5.07	0.85	1.05	1.05	302.054	0.591964	5.40883	1	1	1
before	1	64	0	0	0	145	0.4	1	0		2	2.68	0.19	171.23	6.48	173	124	7.69	67.76	39.1	5.84	1.35	1.18	1.18	346.234	1.34026	5.14301	1	0	1
before	1	84	0	0	0	125	0.83	1	0		0	2.22	0.75	135.56	6.2	154	218	6.39	74.03	43.9	5.85	1.51	1.32	1.32	768.19	1.30381	4.90941	1	0	2
before	1	64	0	0	0	173	0.78	1	0		3	3.48		131.86	6.78	177	185	5.91	102.94	42.7	5.77	2.07	1.05	1.05	650.221	1.89794	4.88174	1	0	1
before	1	93	0	0	0	108	0.34	1	0		0	2.95	1.98	165.93	6.38	138	175	4.93	81.56	34	4.41	1.37	0.96	0.96	313.108	0.966162	5.11157	1	0	2
before	1	78	0	0	0	130	0.8	1	0		5	3.17	0.54	282.23	7.21	149	169	6.7	128	37.3	4.83	1.42	1.17	1.17	732.807	2.29815	5.64272	1	1	2
before	1	72	0	0	3	155	0.83	1	1		1	2.45	0.55	209.7	7.75	156	225	8.61	76.67	45.3	6.15	3.45	1.16	1.16	711.818	2.02473	5.34568	1	0	2
before	1	68	0	0	3	140	1.12	1	1		4	1.81	0	118.19	4.84	140	197	10.91	66.68	38.2	4.21	2.67	0.8	0.8	929.84	1.9824	4.77229	1	0	2
before	1	57	0	0	3	158	0.28	1	1		5	2.56	0.35	300.83	10.79	155	248	7.79	72.44	42.7	3.77	4.01	1.05	1.05	601.493	1.86754	5.70655	1	1	1
before	0	61	0	0	0	125	0.72	1	0		4	2.01	0	130.89	7.82	134	211	5.14	54.19	37.7	6.28	0.65	1.78	1.78	232.036	0.527855	4.87436	1	0	1
before	0	73	0	0	0	158	0.83	1	0		3	2.48	0.57	51.5	5.09	143	229	6.18	105.4	39.1	4.06	1.31	1.23	1.23	403.613	0.6345	3.94158	1	0	2
before	1	41	0	0	0	145	0.9	1	0		3	1.94	0.19	86.83	6.96	152	201	6	70.05	42	3.42	0.87	1.03	1.03	250.343	0.834477	4.46395	1	0	1
before	0	88	0	0	3	180	0.65	1	1		4	3.06	1.08	117.12	9.43	144	209	12.74	60.01	39.5	6.5	1.32	1.41	1.41	1386.19	3.05094	4.7632	1	0	2
before	0	77	0	0	3	127	2.35	1	0		2	2.9	0.55	77.61	6.19	135	218	5.23	84.37	44.8	5.28	1.4	1.6	1.6	517.266	0.949112	4.3517	1	0	2
before	0	52	0	0	0	175	0.72	1	1		1	2.56	1.1	233.38	6.34	162	281	12.09	46.84	37.6	5.42	2.27	0.98	0.98	316.529	0.608276	5.45267	1	1	1
before	0	65	0	0	0	158	0.52	1	1		10	4.41	0.24	294.3	7.42	150	268	12.08	37.51	41.5	4.34	1.29	1.22	1.22	1171.18	2.14134	5.6846	2	1	2
before	1	62	0	0	0	143	0.94	1	1		5	3.55	0.19	286.92	8.68	157	231	10.45	60.19	35.6	5.52	1.46	1.07	1.07	352.773	0.901022	5.6592	1	1	1
before	0	70	0	0	0	148	0.62	1	1		1	2.31	0.19	78.96	5.51	123	273	13.07	90.39	43	2.65	1.74	1.09	1.09	410.879	0.526768	4.36894	1	0	2
before	0	60	0	0	3	138	1.45	0	0		0	2.45	0.19	117.12	8.72	152	180	6.99	63.71	44.4	4.35	2.43	1.33	1.33	882.92	2.79591	4.7632	1	0	1
before	0	77	0	0	0	134	0.46	1	0		8	3.29	0.77	240.09	6.74	153	188	6.55	46.43	39	5.61	0.93	1.56	1.56	495.03	1.44822	5.48101	2	1	2
before	1	67	0	0	3	146	1.14	1	1		2	3.12	0.19	238.3	8.1	146	209	5.95	64.71	40.4	2.77	1.18	0.93	0.93	1003.83	1.48894	5.47353	1	0	2
before	1	59	0	0	0	181	0.76	1	0		3	2.14	0.2	139.41	6.8	167	201	5.83	83.02	41.3	3.31	1.17	1.11	1.11	560.815	1.33926	4.93742	1	0	1
before	0	77	0	0	3	152	0.78	1	0		1	2.68	1.09	147.16	8.27	148	248	6.35	74.65	40.3	6.81	1.72	1.57	1.57	931.879	1.35273	4.99152	1	0	2
before	1	49	0	0	3	110	1.2	1	0		1	2.76	0.19	211.14	8.66	152	185	5.53	59.55	44.9	6.2	3.9	0.91	0.91	276.915	1.00288	5.35252	1	0	1
before	0	67	0	0	0	181	1.01	1	0		8			210.3	3.86	124	207	5.38	73.13	36	4.12	0.98	0.75	0.75	368.189	0.604754	5.34854	2	1	2
before	1	81	0	0	3	149	1.02	1	0		8	2.35	1.73	130.36	5.52	157	134	5.65	75.95	44.5	4.12	1.42	1.1	1.1	519.41	1.27914	4.8703	2	0	2
before	0	55	0	0	0	143	1.09	1	1		2	2.53		28.02	5.54	146	264	5.06	64.73	36.5	4.2	1.49	0.86	0.86	445.587	0.742646	3.33292	1	0	1
before	1	65	0	0	0	142	0.44	1	0		0	2.74		129.36	7.88	159	210	8.22	112.58	39.9	5.85	4.12	1.31	1.31	633.58	1.6292	4.8626	1	0	2
before	0	87	0	0	0	115	0.49	1	1		5			130.62	8.29	146	153	8.63	72.3	45.3	2.99	0.6	0.74	0.74	228.212	1.04411	4.87229	1	0	2
before	1	55	0	0	0	148	1.49	1	0		0	2.09		131.65	5.09	158	182	5.26	65.17	37.5	3.98	0.82	0.87	0.87	471.744	1.14048	4.88015	1	0	1
before	1	60	0	0	3	135	0.28	1	0		1	2.9		32.89	7.11	156	190	5.58	78.91	43.6	5.57	4.74	0.75	0.75	334.64	0.792568	3.49317	1	0	1
before	1	59	0	0	0	117	0.32	0	0		1	2.94		233.23	4.09	156	163	5.96	58.26	36.8	4.64	1.3	1.09	1.09	304.968	0.636129	5.45203	1	0	1
before	1	67	0	0	1	161	1.55	1	0		3	2.92	0.1	143.1	6.04	163	259	5.8	65.54	41.9					681.136	0.999351	4.96354	1	0	2
before	1	74	0	0	0	143	0.2	1	1		0	2.66		132.14	7.38	159	135	7.11	86.63	34.3	5.06	1.68	0.89	0.89	467.24	1.07292	4.88386	1	0	2
before	1	48	0	0	0	178	0.86	1	0		1	2.65	0.17	28.36	7.89	163	217	5.53	91.9	39.7	3.29	2	0.95	0.95	976.5	1.575	3.34498	1	0	1
before	0	55	0	0	0	184	1.03	1	0		6	2.58	0.51	201.33	6.34	151	252	5.71	43.17	47.4	5.84	1.14	1.58	1.58	402.978	0.607665	5.30495	2	0	1
before	0	82	0	0	0	108	0.3	0	0		4	3.19		35.83	5.54	139	221	5.5	54.14	36.9	5.93	0.68	1.68	1.68	608.551	0.743478	3.57879	1	0	2
before	1	54	0	0	1	187	1.6	1	1		7	2.46	0.2	232.13	5.63	137	174	12.68	70.36	40.2	3.79	5.37	0.78	0.78	457.51	0.815105	5.4473	2	0	1
before	1	40	0	0	0	129	0.52	0	0		2	2.51	0.02	209.02	5.51	181	200	6.21	81.13	47	4.42	2.12	0.75	0.75	397.5	1.21237	5.34243	1	0	1
before	1	83	0	0	3	179	0.62	1	0		0	3.52	0.3	139.01	7.66	165	178	10.87	122.88	41.8	5.99	4.48	1.24	1.24	621.873	1.43241	4.93455	1	0	2
before	1	79	0	0	2	155	9.28	1	0		4	3.52	0.97	135.3	9.46	158	275	6.66	117.67	43.9	5.94	1.74	1	1	1382.8	3.77128	4.90749	1	0	2
before	0	63	0	0	3	151	1.25	1	1		5	2.08	0.19	221.87	6.83	130	197	7.25	48.59	38.7	4.3	2.92	0.92	0.92	300.602	0.564582	5.40209	1	1	1
before	1	75	0	0	0	184	0.22	1	0		0	3.03	0.87	225.5	6.09	134	243	4.91	112.37	38.3	4.61	0.66	1.35	1.35	369.085	0.926509	5.41832	1	0	2
before	1	66	0	0	3	147	1.81	1	0		4	4.7	0.69	407.19	9.26	161	258	7.9	110.76	38.8	4.55	1.69	1.15	1.15	758.472	1.6463	6.00928	1	1	2
before	1	66	0	0	0	160	0.54	1	0		4	2.45	0.39	132.36	8.08	145	242	7.98	58.46	41.1	3.75	1.15	1.11	1.11	660.458	1.50104	4.88553	1	0	2
before	1	62	0	0	0	208	1.06	1	0		3	2.34	0.3	66.6	5.27	160	196	5.66	75.41	37.3	4.74	1.52	1.05	1.05	589.647	1.08303	4.1987	1	0	1
before	0	65	0	0	3	130	0.23	1	1		0	2.83	0.14	127.2	4.79	134	256	4.95	58.66	40	5.82	1.15	1.84	1.84	412.359	0.595988	4.84576	1	0	2
before	0	76	0	0	0	145	0.51	1	0		4	2.25	0.33	113.54	7.44	123	227	4.9	90.52	37.6	4.99	0.65	1.16	1.16	335.055	0.98893	4.73216	1	0	2
before	1	60	0	0	0	155	0.71	1	1		0	2.31	0.1	117.79	7.78	147	183	12.75	55.56	43	3.21	1.05	1.11	1.11	298.614	0.685343	4.7689	1	0	1
before	1	65	0	0	0	123	0.5	1	0		4	2.31		135.64	5.73	158	231	7.14	66.13	40.2					618.81	1.55372	4.91	1	0	2
before	0	58	0	0	0	192	0.55	1	0		1	2.49	0.19	163.25	7.54	145	221	4.82	74.21	40.2	4.36	1.85	0.85	0.85	528.708	0.885167	5.09528	1	0	1
before	1	62	0	0	3	147	0.49	1	1		3	3.13	0.24	202.7	10.79	130	272	11.03	68.12	38.4	3.79	2.25	0.76	0.76	790.876	2.44241	5.31173	1	0	1
before	1	93	0	0	3	121	0.6	0	0		4	3.48	2.44	210.32	7.85	137	199	9.84	70.89	33.8	5.16	0.9	1.05	1.05	578.714	1.36681	5.34863	1	0	2
before	1	65	0	0	3	143	2.67	1	0		9			259.2													5.5576	2	0	2
before	1	54	0	0	0	147	0.87	1	0		2	3.7	0.2	87.36	11.75	157	304	6.06	77.55	44.9	7.01	6.04	1.07	1.07	970.877	2.74656	4.47004	1	0	1
before	1	70	0	0	0	125	0.2	0	0		2	2.41	0.34	183.3	6.59	132	142	4.72	68.7	38.5	4.55	0.65	1.38	1.38	283.241	1.11701	5.21112	1	0	2
before	1	66	0	0	0	140	1.02	1	0		6	1.94		176.63	8.4	150	278	4.55	73.3	37.8	2.84	1.08	0.86	0.86	248.182	4.32727	5.17406	2	0	2
before	1	81	0	0	3	162	1.01	1	1		4	3.48		331.19	7.68	160	178	14.43	84.31	42.1	5.04	2.67	1.24	1.24	652.252	1.86881	5.80269	1	1	2
before	1	71	0	0	0	162	0.97	1	1		2	3.05		887.56	5.04	170	168	10.62	75.3	38.9	4.08	2.35	0.89	0.89	343.893	0.757383	6.78848	1	1	2
before	0	44	1	1	3	106	1.59	0	1	0	4	3.41	0.72	137.67	7.63	130	307	6.88	42.32	33.5	4.26	1.72	0.63	2.64	455.44	0.934615	4.92486	1	0	1
before	1	46	1	1	3	150	3.52	1	1	0	6	2.36	0.19	304.1	8.09	168	321	8.76	52.95	40.8	3.15	1.53	0.66	1.92	266.523	3.80748	5.71736	2	1	1
before	1	70	0	0	2	177	1.65	1	1	0	13	2.01	0.47	353.92	9.52	134	196	12.85	122.47	35.9	5.35	3.99	0.9	2.96	832.41	2.33584	5.86907	2	1	2
before	1	65	1	0	1	138	1.76	1	0	0	10	2.76	0.26	177.79	8.06	145	218	5.37	83.84	42.9	4.65	1.74	0.88	3.21	599.209	2.28139	5.1806	2	0	2
before	1	51	1	1	0	164	1.14	0	0	0	11		0.83	828.25	9.43	135	232	5.25	51.22	42.5	4.98	2.72	1.05	2.66	727.382	1.94386	6.71932	2	1	1
before	1	71	1	1	1	137	3.89	1	1	0	3			283.48	5.38	143	121	9.63	64.12	39.3	5.19	1.61	1.15	3.49	454.05	1.87624	5.64714	1	1	2
before	1	38	0	0	0	200	1.49	1	0	0	2	2.75	0.19	173.56	6.67	169	126	5.69	66.8	10.5	1.04	12.69	299.23	64	0.871429	1.37594	5.15652	1	0	1
before	1	61	1	1	0	113	1.01	1	0	0	11	2.7	0.23	219.22	7.9	165	307	5.09	62.94	45.3	5.9	2.19	1.19	3.48	657.857	0.942857	5.39008	2	0	1
before	1	40	0	0	3	110	2.46	0	0	0	4	1.64	0.19	137.28	4.51	134	267	5.16	55.05	40.8	4.24	0.92	1.19	2.67	590.439	0.995122	4.92202	1	0	1
before	1	57	1	1	3	143	2.22	1	0	0	9	2.8	0.19	231.42	6.69	160	129	4.25	64	41.4	2.93	1.31	0.81	1.66	0.131892	0.659459	5.44423	2	0	1
before	1	75	1	1	1	170	2.88	0	0	0	3	3.09	0.79	274.02	7.94	156	165	4.25	64	41.4	2.93	1.31	0.81	1.66	460.079	1.31053	5.6132	1	0	2
after	1	44	1	1	0	135	0.86	0	1	0	2	1.78	0.15	230.1	7.78	144	307	11.13	63.53	40.1	3.4	0.87	1.13	1.97	739.184	1.0835	5.43851	1	0	1
after	1	76	1	1	0	143	0.78	1	0	0	4	2.29	0.11	128.47	8	138	382	5.51	75.21	36.9	3.35	0.91	0.8	2.06	1450.14	1.2907	4.8557	1	0	2
after	1	53	1	1	3	136	1.61	1	1	0	10	3.5	117.11	269.95	9.22	156	278	14.3	5.27	133.2	170.4	131.1	7	2.1	712.008	1.56232	5.59824	2	0	1
after	0	59	0	0	1	121	4	0	1	0	6	3.17	188.2	118.25	5.04	135	247	11.8	5.54	59.6	162.6	122	8	2.15	530.528	0.816197	4.7728	2	0	1
after	0	64	0	0	3	145	4.01	1	1	0	7	3.24	0.2	48.32	7.83	138	254	12.1	56.48	38.5	4.67	2.07	0.88	3.22	1278.19	1.40903	3.87785	2	0	1
after	0	56	0	0	3	122	1.61	1	1	0	1	4.37	380.68	200.22	5.98	155	246	8.1	8.12	47.6	195.1	146.1	9	2.36	1049.27	3.02837	5.29942	1	0	1
after	1	62	0	0	0	120	0.57	0	1	0	1	4.51	0.29	241.45	5.84	160	225	10.4	62.06	35.5	5.71	1.16	1.25	3.87	479.913	0.83185	5.48666	1	0	1
after	0	64	0	0	3	146	4.3	1	1	0	10	3.85	81.72	116.22	5.11	147	178	16.4	8.22	48.9	171.9	126.6	9	2.16	351.253	0.927467	4.75548	2	0	1
after	1	35	0	0	3	145	2.08	1	0	0	2	3.01	0.15	224.67	4.24	168	218	4.5	83.3	42.2	3.42	1.34	1	1.85	405.319	0.502	5.41463	1	0	1
after	0	67	1	0	3	150	1.79	1	0	0	4	3.54	0.25	108.23	8.86	130	250	5.97	65.45	38.7	3.43	1.24	1	1.79	393.791	1.22863	4.68426	1	0	2
after	1	52	1	1	3	147	1.5	1	1	0	9	3.82	0.68	344.78	6.44	147	271	9.75	55.54	34.1	3.83	1.77	0.76	2.71	452.484	0.784751	5.84291	2	1	1
after	1	65	0	0	1	125	2.77	1	1	0	2	2.93	27.62	245.13	5.17	155	158	15	6	92.8	136.6	100.3	12	2.09	311.949	0.789744	5.50179	1	0	2
after	0	68	0	0	0	161	0.66	1	1	0	0	3.19	0.34	60.82	7.46	135	235	6.58	50.34	37.6	4.95	1.33	0.93	3.33	652.06	1.41511	4.10792	1	0	2
after	0	66	0	0	3	159	4.34	1	1	0	2	2.63	1.13	105.48	6.54	142	253	7.21	58.46	42.8	3.69	2.72	1.28	1.81	645.533	0.484788	4.65852	1	0	2
after	0	72	0	0	0	141	0.17	1	0	0	2	5.64	0.93	191.69	9.42	155	365	5.98	97.89	36.8	5.24	2.69	1.5	3.09	846.635	0.858233	5.25588	1	0	2
after	1	77	0	1	1	165	1.56	1	0	0	4	1.17	0.32	174.49	4.98	149	168	4.7	61.99	39.7	4.14	1.47	1.06	2.43	738.795	1.84699	5.16187	1	0	2
after	1	58	0	1	0	176	1.16	1	1	0	6	2.26	0.19	432.83	3.57	163	86	10.98	50.94	44.4	3.68	4.71	0.94	1.99	165.027	0.441351	6.07035	2	1	1
after	0	70	0	0	3	149	2.21	1	1	0	8	3.27	41.04	229.53	4.65	156	229	8.9	5.86	65.8	166.1	141.1	13	2.08	629.75	1.485	5.43603	2	1	2
after	0	68	0	0	3	142	1.366	1	0	1	3	2.41	0.15	74.95	5.32	138	234	5.38	52.74	40	7.95	4.78	1.17	4.25	515.432	0.991216	4.31682	1	0	2
after	1	74	0	1	3	166	1.82	1	0	0	0	3.14	0.21	264.53	7.23	154	190	4.47	101.91	35.9	3.26	0.96	1.03	1.94	714.234	2.48102	5.57795	1	0	2
after	1	63	1	1	3	139	3.55	1	0	0	0	3.75	0.24	355.13	6.13	133	269	6.2	64.08	36.1	4.21	0.83	0.95	2.81	1283.35	2.29	5.87248	1	1	1
after	0	60	0	0	0	136	0.6	1	1	0	0	3.24	0.15	179.38	5.16	130	185	4.08	48.57	38.8	3.66	0.76	1.58	1.47	304.39	0.674593	5.18951	1	0	1
after	0	62	0	0	3	169	1.2	1	1	1	1	3.14	0.26	74.48	8.18	132	233	6.86	72.04	38	5.51	1.68	0.9	3.44	816.181	1.22602	4.31053	1	0	1
after	1	67	0	0	2	104	9.1	0	1	1	11	3.43	95.19	305.76	12.41	168	265	16.4	5.78	113.9	281.6	194.4	14	2.09	1609.51	5.16258	5.7228	2	1	2
after	1	76	1	1	3	155	3.64	1	0	0	1	2.69	54.57	251.57	4.88	135	188	8.5	5	64.7	159.8	120.8	11	2.19	433.846	1.17692	5.52772	1	0	2
after	0	70	0	0	0	154	0.57	1	0	0	0	3.79	118.16	93.48	4.96	133	200	10.4	5.4	58.1	170.2	119.9	11	2.11	305.435	0.412337	4.53775	1	0	2
after	0	68	0	0	0	133	0.72	1	0	0	2	3.03	0.21	85.55	12.18	138	256	4.95	49.32	36.2	4.75	1.14	1.18	3.06	699.381	3.19639	4.4491	1	0	2
after	1	18	0	0	3	131	6.93	0	1	0	10	3.08	204.98	229.82	7.49	161	233	12.9	5.2	81.1	323.4	229.9	21	2.29	561.492	2.02426	5.4373	2	0	1
after	0	68	0	0	3	123	1.89	0	0	0	1	2.76	692.99	55.78	8.52	130	257	9	5.39	51.6	124.8	94.1	9	2.21	1095.63	1.91842	4.02142	1	0	2
after	0	72	0	0	2	122	1.84	1	1	1	11	3.45	0.92	76.8	8.97	134	360	4.39	57.04	33.9	2.98	0.75	1.13	1.48	1968.75	2.73438	4.3412	2	0	2
after	1	60	1	1	0	131	1.11	0	0	0	3	2.16	0.34	177.49	5.96	175	255	5.17	62.98	38.6	5.94	0.85	1.52	4.09	327.543	0.732155	5.17891	1	0	1
after	0	62	0	0	3	168	3.16	1	0	0	6	3.14	1.41	68.59	5.48	156	268	6.03	45.67	32.2	3.73	1.16	0.78	2.36	669.063	0.973636	4.22815	2	0	1
after	1	44	1	1	0	171	1.3	1	1	0	3	4.41	0.19	289.92	5.43	140	122	8.72	237.98	31.5	5.19	5.48	0.78	2.13	175.259	0.574619	5.66961	1	1	1
after	0	53	1	1	0	173	0.47	1	0	0	4	2.45	0.17	180.09	5.98	181	231	5.42	56.61	44.8	5.16	2.83	1.33	2.69	533.5	0.785238	5.19346	1	0	1
after	1	68	1	0	0	138	0.76	1	0	0	2	2.38	0.16	184.85	7.72	168	259	6.66	89.14	40.2	6.13	2.53	0.99	3.79	557.846	1.33538	5.21954	1	0	2
after	1	70	1	1	1	151	2.07	1	1	0	9	2.91	37.85	86.13	5.45	177	164	10.5	13.9	57.7	133.7	93.2	8	2.18	576.216	1.33514	4.45586	2	0	2
after	0	73	0	0	3	159	2.73	1	0	0	2	4.71	0.53	156.86	6.72	147	327	6.28	49.65	34	5.37	0.87	1.37	3.07	801.246	1.88673	5.05535	1	0	2
after	1	67	0	1	3	108	3.17	1	1	0	2	3.08	49	453.94	4.36	176	183	5.4	5.54	62.5	168.6	121.4	7	2.25	739.224	1.81776	6.11797	1	1	2
after	1	30	1	0	3	109	1.54	0	0	0	3	3.86	0.19	310.13	5.41	182	377	11.6	155.86	50.8	4.91	1.26	0.85	3.67	3006.69	6.61951	5.73699	1	1	1
after	1	71	1	1	3	110	1.09	0	0	1	1	4.08	0.45	207.94	6.12	169	228	3.82	99.2	36.2	4.78	0.53	1.29	2.98	732.263	1.02774	5.33725	1	0	2
after	1	54	0	0	3	101	2.74	1	0	0	9	2.4	1.06	540.82	9.49	146	443	4.83	77.45	41.5	2.83	1.27	0.61	1.79	2096.87	3.31333	6.29309	2	1	1
after	1	51	1	1	0	115	0.62	1	0	0	0	4.71	0.18	171.41	5.89	141	175	4.61	110.73	35.2	4.28	1.87	0.79	2.76	228.788	0.614459	5.14406	1	0	1
after	1	50	1	1	0	143	0.74	1	0	0	0	2.69	0.13	210.49	5.68	171	230	6.81	65.35	44.9	5.1	1.95	0.8	3.54	613.333	0.933333	5.34944	1	0	1
after	1	68	1	1	2	179	2.02	1	0	1	0	2.53	2.43	1009.95	11.3	199	242	4.84	82.11	50.5	6.44	1.31	1.54	4.58	1686.67	5.22727	6.91766	1	1	2
after	1	55	1	1	0	151	1.18	1	0	0	4	3.25	0.12	223.43	9.46	191	227	7.62	52.82	40.8	5.59	1.16	1.31	3.74	682.066	2.52394	5.4091	1	0	1
after	1	54	1	1	3	133	2.84	1	0	0	1	2.1	0.21	184.59	6.76	168	273	5.43	72.77	37.3	4.48	2.83	0.94	2.76	254.858	0.401424	5.21814	1	0	1
after	1	74	0	0	3	138	6.01	1	1	0	5	2.57	0.23	404.26	8.46	153	203	4.36	58.83	43.5	4.04	0.99	1.16	2.21	523.933	2.32286	6.00206	1	1	2
after	1	65	1	1	1	126	1.51	1	1	0	2	5.56	0.34	157.69	6.11	164	227	8.25	84.07	39.9	4.95	3.03	0.78	2.94	320.232	0.775893	5.06063	1	0	2
after	1	60	1	1	0	145	0.93	1	1	0	0	2.8	0.35	45.51	6.11	155	126	8.15	93.69	41.5	3.83	1.86	1	1.82	187.885	0.387699	3.81793	1	0	1
after	1	42	1	0	3	142	3.63	1	1	0	7	2.23	208.76	291.68	10.5	180	256	6.61	7.53	67.2	160.2	110.7	9	2.26	742.506	2.34934	5.67566	2	1	1
after	1	40	0	1	0	139	0.11	1	0	0	0	3.23	0.19	330.97	7.81	161	297	14.7	111.56	40.4	3.62	2.23	0.94	1.85	551.739	0.835968	5.80203	1	1	1
after	1	62	1	1	0	141	0.4	1	0	0	2	3.02	0.24	126.43	6.24	176	177	6.14	62.54	40.7	3.57	1.25	0.96	2.08	396.724	0.806897	4.83969	1	0	1
after	1	53	1	0	1	145	2.31	1	1	0	4	1.93	0.19	232.12	8.94	177	257	9.3	60.05	38.3	5.23	1.22	1.27	3.31	668.2	1.638	5.44725	1	0	1
after	0	62	0	0	3	112	1.74	1	1	0	5	1.95	304.8	301.34	6.72	133	199	14.44	5.46	62.6	159.9	109.3	7	2.18	717.008	2.26992	5.70824	1	1	1
after	1	61	0	1	3	175	2.6	1	1	0	0	4.85	0.3943	325.57	5.38	183	244	13.2	79.03	41.6	4.57	1.35	1.08	2.96	778.678	1.49991	5.78558	1	1	1
after	0	47	0	0	3	133	3.63	1	1	0	8	40	29.99	80.05	11.28	166	284	11.03	5.46	48.2	195.4	149.4	12	2.21	880.745	2.79109	4.38265	2	0	1
after	1	74	0	0	3	138	1.66	1	1	0	0	2.74	0.44	306.38	6.87	138	242	15.1	89.68	39.4	3.96	1.51	0.69	2.4	429.72	1.15421	5.72483	1	1	2
after	0	56	0	0	3	132	2.93	0	0	0	3	3.01	0.21	149.05	6.89	152	254	8.64	47.62	40.4	4.98	1.83	1.08	2.6	443.366	1.04732	5.00428	1	0	1
after	1	53	1	1	3	177	1.56	1	1	0	2	2.74	0.19	131.25	8.77	177	191	4.98	99.95	44.2	5.5	4.52	1.02	3	359.529	1.18588	4.8771	1	0	1
after	0	68	1	0	3	165	1.53	1	1	0	7	3.45	0.21	123.02	5.61	156	173	6.78	50.08	41	5.65	1.55	1.59	3.29	193.904	0.425917	4.81235	2	0	2
after	0	63	0	0	3	184	2.8	1	1	0	2	2.69	0.21	85.66	7.46	168	175	7.16	56.92	35	4.48	2.06	0.99	2.68	1131.91	2.52255	4.45039	1	0	1
after	0	72	0	0	0	128	0.96	1	1	0	0	3.25	0.19	142.58	6.55	156	158	6.95	48.71	42.4	5.38	1.53	1.16	3.89	282.462	0.965377	4.9599	1	0	2
after	0	61	0	0	0	184	0.29	1	1	0	0	2.65	85.33	145.58	4.49	158	267	5.99	5.2	63.7	186.1	154.4	9	2.34	348.92	0.365909	4.98073	1	0	1
after	1	67	1	1	3	132	2.41	1	1	0	2	2.81	0.19	162.92	6.87	152	155	12.6	66.7992	40.365	4.4715	1.6536	1.0989	2.6728	339.062	1.09375	5.09326	1	0	2
after	1	30	0	0	1	150	2.81	1	1	0	2	1.94	0.3	123.76	9.53	173	213	7.74	159.97	36.4	6.45	2.62	0.95	4.77	841.108	2.25085	4.81834	1	0	1
after	1	58	1	1	3	126	2.59	0	1	0	6	4.14	0.19	420.32	8.14	179	205	6.9	59.52	40	4.48	2.42	0.73	3.02	348.887	0.663736	6.04102	2	1	1
after	0	73	0	1	0	159	1.16	1	1	0	2	5.62	4.694	223.12	5.77	167	220	15.01	41.22	33.6	5.18	1.94	1.21	3.36	409.78	0.633297	5.40771	1	1	2
after	1	53	1	0	3	134	3.62	1	1	0	3	2.18	0.19	192.83	6.4	171	273	6.25	69.22	41.6	4.11	1.15	1.11	2.73	791.143	1.30408	5.26181	1	0	1
after	0	65	0	0	0	158	1.21	1	1	0	3	2.9	0.35	177.06	8.58	154	207	10.3	49.6	41.8	6.11	4.83	1.02	3.23	431.319	1.33355	5.17649	1	0	2
after	1	56	1	1	0	106	0.98	1	1	0	4	2.82	0.44	234.43	5.44	171	248	5.4	81.56	46.5	5.2	1.07	1.35	3.28	534.75	0.539062	5.45716	1	0	1
after	1	67	0	1	0	188	1.06	1	1	0	2	3.78	0.28	94.07	9.8	162	292	6.62	85.32	42.8	5.75	1.36	1.14	4.03	2377.71	4.96714	4.54404	1	0	2
after	1	64	0	1	3	152	3.64	1	1	0	5	3.31	0.34	194.27	7.77	172	246	4.66	68.59	38.5	3.61	1.23	1.03	2.01	958.196	2.33706	5.26925	1	0	1
after	0	54	0	0	1	160	2.72	1	1	0	3	2.31	0.19	120.41	5.3	152	288	14.37	36.86	37.6	5.47	1.36	1.76	3.11	348.561	0.580935	4.7909	1	0	1
after	1	46	1	0	0	159	1.36	1	0	0	4	3.29	49.71	188.73	9.75	180	273	4.31	86.55	44.1	5.26	2.39	0.86	3.57	986.895	1.3014	5.24032	1	0	1
after	0	58	0	0	0	101	1.22	1	1	0	3	2.74	0.24	308.16	6.28	148	177	6.34	47.37	41.3	5.11	1.75	1.01	3.33	223.617	0.631687	5.73062	1	1	1
after	0	70	0	0	0	165	0.71	1	0	0	0	2.81	0.45	313.9	5.86	160	177	5.98	69.47	45.1	4.97	2.4	1.23	2.75	277.043	0.798261	5.74907	1	1	2
after	1	45	1	1	1	121	6.58	0	0	0	1	2.15	0.23	119.79	8.95	181	221	5.95	83.61	42.9	4.06	1.41	1.02	2.78	411.285	0.688576	4.78574	1	0	1
after	1	37	1	1	3	177	5.4	1	0	0	3	2.34	0.19	255.18	9.86	187	227	5.38	76.53	46.2	6.14	1.98	1.04	4.26	452.384	1.83345	5.54197	1	0	1
after	0	50	0	0	3	137	2.67	1	1	0	1	4.05	133.05	175.65	8.26	155	325	6.91	69.96	43.2	6.9	2.88	1.6	4.53	525.972	0.744452	5.16849	1	0	1
after	1	62	1	1	2	155	1.95	1	1	1	5	2.79	0.53	172.79	10.35	184	298	6.33	88.49	41.5	4.87	1.7	0.64	3.64	377.847	0.900239	5.15208	1	0	1
after	1	73	1	1	0	125	0.93	0	0	0	4	1.52	0.3	106.49	4.67	160	242	5.99	76.52	38.8	4.332	1.5389	1.0173	2.8005	366.025	0.710875	4.66805	1	0	2
after	1	73	0	0	0	153	0.43	1	0	0	3	2	0.26	193.85	5.86	155	127	8.4683	73.9324	43	4.3287	1.8912	0.9884	2.8014	341.779	1.72235	5.26708	1	0	2
after	1	54	0	0	3	143	4.57	1	0	0	2	2.87	0.19	217.75	9.46	169	182	6.05	54.89	34.5	3.54	1.48	1.17	1.78	461.882	2.18252	5.38335	1	0	1
after	0	51	0	0	3	159	1.74	1	1	0	5	4.97	1.31	133.47	7.08	127	390	10.08	93.62	25.4	4.1121	1.4835	1.0313	2.4904	2064.71	3.17647	4.89388	1	0	1
after	0	80	0	0	0	165	1.05	1	1	0	1	3.48	0.73	70.42	7.31	156	279	8.91	53.93	37.2	4.79	2.82	0.82	2.81	661.079	0.8767	4.25448	1	0	2
after	0	74	0	1	0	133	0.47	1	0	0	4	2.87	0.64	5.66	8.68	139	261	5.09	107.46	37.7	5.96	0.9	1.03	4.52	1566	3.9	1.73342	1	0	2
after	1	62	1	1	2	146	2.49	1	0	1	11	2.35	0.47	245.26	6.5	183	208	5.75	92.87	40.3	4.6249	1.4859	1.021	2.9843	506.173	1.21676	5.50232	2	0	1
after	0	66	1	1	3	155	2.15	1	0	0	3	3.93	307.17	265.12	5.09	142	183	5.42	48.82	37.1	2.73	1.09	0.79	1.41	504.366	0.771707	5.58018	1	1	2
after	0	81	1	1	0	157	1.12	1	0	0	4	2.38	3.43	327.94	5.76	154	165	6.46	46.28	39.5	4.96	1.1	1.48	3.12	398.469	1.42483	5.79283	1	1	2
after	0	86	1	1	0	153	1.28	1	0	0	2	3.45	3.4	391.22	3.92	126	153	5.28	50.22	38.6	3.84	0.88	1.08	2.43	279.225	0.6935	5.96927	1	1	2
after	1	63	1	1	0	127	1.02	1	0	0	0	2.22	0.26	59.2	3.93	171	139	5.97	69.49	43.7	5.88	3.6	0.97	3.58	276.832	0.597479	4.08092	1	0	1
after	1	74	0	0	2	177	2.63	1	1	1	2	2.48	1.18	96.79	6.41	166	162	8.18	75.85	40.7	4.69	1.52	0.8	3.03	431.63	1.57199	4.57254	1	0	2
after	1	61	1	1	0	128	0.95	1	0	0	0	2.13	0.65	134.69	6.02	141	185	9.56	95.94	36	3.26	2.07	0.75	1.84	660.496	1.85653	4.90298	1	0	1
after	1	64	1	1	0	153	0.91	1	0	0	3	1.9	0.33	176.57	7.29	164	159	5.39	81.55	41.7	3.99	1.71	1.11	2.35	395.397	1.29312	5.17372	1	0	1
after	1	67	1	1	1	162	3.94	1	0	0	1	2.42	0.19	263.38	12.48	184	651	4.57	84.62	36.9	3.18	1.13	0.65	1.96	5536.24	8.5042	5.5736	1	0	2
after	1	85	1	1	0	142	0.85	1	0	0	1	2.83	1.07	354.22	7.55	151	193	5.26	81.92	35.8	4.66	1.15	0.97	3.13	166.631	0.474855	5.86992	1	1	2
after	1	70	1	1	0	147	0.46	1	0	0	2	2.2	0.29	78.47	7	163	292	5.11	73.27	37.3	4.82	1.64	2.09	2.25	997.324	1.33204	4.36272	1	0	2
after	1	43	1	0	1	113	4.74	0	0	0	13	2.63	3.42	265.32	11.18	173	369	5.5	70.22	39.7	2.98	1.93	0.48	1.6	3574.45	4.9403	5.58094	2	0	1
after	1	73	1	1	0	192	0.78	1	1	1	2	2.19	0.23	194.46	4.95	163	123	9.76	102.01	38.9	4.0229	1.7619	0.9327	2.2578	348.678	1.16226	5.27023	1	0	2
after	1	56	1	1	3	145	5.07	1	0	0	0	2.22	0.21	236.49	6.61	165	211	7.5138	75.0659	38.9	4.3657	1.6286	1.0434	2.8315	552.247	1.36099	5.46591	1	0	1
after	1	44	1	0	0	129	0.31	0	1	0	1	2.65	0.19	127.08	8.03	186	222	12.6	59.12	43.2	4.35	3.38	0.65	2.35	368.096	1.01143	4.84482	1	0	1
after	1	62	1	1	0	190	1.21	1	0	0	0	2.69	0.19	157.64	7.49	172	206	5.31	83.99	40.1	4.6802	1.476	1.0429	2.9823	916.076	1.24515	5.06031	1	0	1
after	1	61	1	1	0	142	1.13	1	0	0	2	2.17	0.21	203.47	5.86	166	194	8.5	58.61	44	5.38	1.23	1.24	3.38	591.841	0.762681	5.31552	1	0	1
after	0	57	0	1	0	142	0.33	1	1	0	2	1.83	0.41	58.15	3.51	145	160	6.71	48.75	38	3.26	1.03	1.15	1.64	213.333	0.293333	4.06303	1	0	1
after	1	57	1	1	2	154	4.28	1	0	1	1	3.1247	29.3313	125.73	7.95	157	270	5.99	112.59	38.2	6.88	2.59	1.21	4.87	630.45	1.89135	4.83414	1	0	1
after	1	64	1	1	0	142	0.8	1	1	0	4	2.19	0.19	186.88	5.57	151	253	6.28	60.79	40.8	4.57	1.4	0.96	3.03	359.657	0.611275	5.23047	1	0	1
after	1	60	0	0	3	163	0.94	1	1	1	6	2.92	0.22	232.53	10.05	150	308	7.3	80.9	43.3	3.17	1.05	0.88	1.8	775.31	1.76207	5.44902	2	0	1
after	1	68	1	1	3	117	1.71	1	0	0	3	2.41	0.61	165.5	7.69	141	249	5.41	86.48	39.4	5.99	1.06	1.54	3.85	353.562	0.951352	5.10897	1	0	2
after	1	55	1	1	0	133	0.79	0	0	0	0	2.7614	0.19	217.98	12.27	165	250	5.25	75.21	44.3	5.46	1.72	1.09	3.59	519.841	1.03968	5.3844	1	0	1
after	1	55	0	0	3	145	7.41	1	0	0	1	3.48	0.24	28.47	7.2	174	240	5.52	54.15	46.5	4.41	2.49	0.98	2.59	368	1.012	3.34885	1	0	1
after	0	84	0	0	2	186	6.4	1	1	1	6	2.75	1.6	106.59	4.53	129	113	5.29	87.15	35.7	3.3	0.58	1.34	1.41	450.57	1.91392	4.66899	2	0	2
after	1	30	0	0	3	160	3.26	1	1	0	6	2.48	0.28	303.39	8.3	179	174	11.58	32.24	45.5	4.62	1.2	0.93	3.25	1480.05	3.31735	5.71502	2	1	1
after	0	87	0	0	0	148	0.43	1	0	0	2	2.38	0.72	207.91	4.88	138	158	4.89	59.16	38.3	4.62	0.97	1.16	2.89	314.863	1.1359	5.33711	1	1	2
after	1	50	0	0	0	146	0.99	1	0	0	0	2.37	0.19	226.8	5.12	172	215	6.11	79.62	45.4	4.45	1.25	1.12	3.08	620.726	0.779516	5.42407	1	0	1
after	1	62	0	1	0	140	0.28	1	0	0	1	2.3	0.2	265.44	10.15	190	158	4.74	71.02	44.6	4.02	1.47	1.2	1.98	1513.02	3.44739	5.58139	1	0	1
after	1	57	1	0	0	145	0.52	1	0	0	7	2.52	0.33	163.59	5.79	154	174	5.19	88.65	39.2	3.47	1.45	0.92	2.12	332.556	1.08941	5.09736	2	0	1
after	1	70	1	1	3	160	7.11	1	1	0	8	3.06	0.38	529.55	9.44	168	120	11.17	63.57	44.3	2.59	0.98	0.94	1.13	1241.01	4.55038	6.27203	2	1	2
after	1	66	0	1	3	187	1.78	1	0	0	11	2.25	0.51	243.89	6.31	171	212	7.12	64.83	43.2	4.6661	1.523	1.0331	3.0283	470.984	0.577622	5.49672	2	0	2
after	1	47	0	1	0	160	0.57	1	0	0	2	2.68	0.3	153.16	8.42	199	194	3.12	69	22.1	1.76	0.99	2.58	0.84	491.229	1.54459	5.03148	1	0	1
after	0	71	0	1	3	162	0.86	1	0	1	1	3.4	1.67	195.63	6.27	150	191	7.88	65.69	45.9	6.62	1.2	1.52	4.71	430.017	0.945587	5.27623	1	0	2
after	0	71	0	1	0	180	0.43	1	1	0	0	2.7668	0.87	73.99	6.14	128	223	7.7	46.99	41.1	2.97	1.42	1.12	1.37	544.814	0.513054	4.30393	1	0	2
after	0	71	0	1	3	141	3.31	1	0	0	1	2.48	0.22	113.21	8.21	155	269	4.72	61.04	45	6.37	0.91	2.17	3.33	591.567	1.58338	4.72924	1	0	2
after	0	68	0	0	3	160	3.23	1	0	0	1	2.6	0.35	237.11	9.36	154	157	5.46	49.95	44.4	4.92	1.83	1.52	2.74	278.482	1.24164	5.46852	1	1	2
after	1	60	0	1	3	153	6.73	1	0	0	0	3.64	0.19	197.06	11.16	173	180	6.21	62.48	47.2	3.2	0.74	0.99	1.96	2505.21	3.34027	5.28351	1	0	1
after	0	57	0	0	0	170	0.94	1	1	0	2	2.68	0.19	128.43	5.92	146	227	16.24	67.71	39.2	6	2.04	1.17	4.15	253.02	0.479289	4.85538	1	0	1
after	0	78	1	1	0	132	0.2	0	0	0	1	4.41	0.45	357.13	7.98	159	230	6.56	50.04	41.1	6.09	2.24	1.17	3.49	624.121	1.41106	5.8781	1	1	2
after	1	75	1	1	0	129	0.43	1	1	0	0	2.6	0.3	251.52	6.04	148	154	3.56	75.73	40.1	3.84	1.57	0.9	1.8	302.867	1.121	5.52752	1	0	2
after	1	71	1	1	0	191	0.8	1	0	0	3	4.16	122.17	97.93	6.13	164	174	5.01	73.69	33.3	3.45	0.89	0.79	2.37	728.222	1.54852	4.58425	1	0	2
after	1	64	1	1	0	179	0.99	1	0	0	2	2.25	0.19	229.76	7.13	170	182	5.53	77.74	37.2	5.16	2.2	1.09	3.14	642.2	2.25829	5.43704	1	0	1
after	0	71	0	1	1	162	5.35	1	0	0	1	2.28	2.06	493.39	4.52	158	180	6.45	76.95	42.4	5.65	1.62	1.36	3.62	292.941	0.699804	6.2013	1	1	2
after	1	65	0	1	3	128	0.79	1	0	1	3	2.44	0.27	30.86	4.18	152	143	4.88	88.88	35.1	4.07	1.99	0.9	2.37	310.034	0.715462	3.42946	1	0	2
after	1	58	1	1	0	174	0.92	1	1	0	10	3.52	0.3	303.12	8.05	166	231	8.02	35.52	40.8	5.34	1.09	1.41	3.26	545.117	1.81706	5.71413	2	1	1
after	0	68	1	1	0	149	0.74	1	1	0	6	2.21	0.27	152.69	4.66	133	297	8.05	72.86	32.2	3.81	1.28	1.34	1.7	364.793	0.528152	5.02841	2	0	2
after	1	83	1	1	3	154	2.71	1	0	0	4	2.87	0.64	84.56	8.68	139	261	5.09	107.46	37.7	5.96	0.9	1.03	4.52	1566	3.9	4.43746	1	0	2
after	1	67	1	1	0	145	0.55	1	1	0	1	2.45	0.47	633.38	7.37	172	160	7.31	53.06	44	3.36	1.38	0.92	2.02	516.571	1.45286	6.45107	1	1	2
after	1	80	1	1	0	169	0.9	1	0	0	3	2.04	0.68	799.4	4.3	150	153	5.1	54.45	43.2	3.89	0.62	1.34	2.19	221.654	0.521538	6.68386	1	1	2
after	1	75	1	1	0	142	0.7	1	1	0	2	2.1	0.21	154.78	6.16	151	214	6.72	74.26	42.5	5.3	5.38	0.96	2.37	640.503	1.13734	5.042	1	0	2
after	1	45	1	0	0	134	1.14	1	0	0	1	3.14	0.19	555.91	4.92	193	259	7.57	73.48	44.7	5.4	1.53	0.94	3.89	559.838	1.55631	6.32061	1	1	1
after	0	73	0	0	0	128	1.29	0	0	0	1	2.95	0.32	71.34	8.1	152	223	5.55	53.77	35.6	3.83	0.72	1.42	2.04	221.142	0.6545	4.26746	1	0	2
after	1	73	0	0	0	157	0.48	1	0	0	3	2.35	0.86	169.99	6.73	148	200	4.47	87.33	37.5	4.59	0.75	0.96	3.14	250.19	0.75057	5.13574	1	0	2
after	0	46	0	0	1	154	2.42	1	0	0	1	2.48	0.19	40.15	11.57	153	376	8.35	47.76	42.3	5.79	1.64	1.25	3.99	1770	3.71888	3.69262	1	0	1
after	1	48	1	1	0	157	1.17	1	1	0	2	2.25	0.19	310.84	8.14	196	196	12.25	84.73	42.4	5.54	2.52	0.95	3.83	375.268	1.37854	5.73928	1	1	1
after	1	73	1	1	3	153	0.64	1	0	1	3	2.71	283.75	18.12	4.95	151	218	5.99	95.4	35.7	4.51	1.07	1.21	2.73	486.433	0.736343	2.89702	1	0	2
after	1	61	0	0	0	156	1.07	1	1	0	10	3.61	0.55	461.39	7.81	153	166	10.28	137.01	29.8	5.36	0.83	1.45	3.17	894.891	4.09709	6.13424	2	1	1
after	1	63	0	0	3	141	2.24	1	0	0	2	3.29	0.19	50.1	11.35	184	235	7.32	59.09	43.7	5.62	1.06	1.14	3.93	4935	12.6	3.91402	1	0	1
after	1	76	0	0	0	167	0.62	1	0	0	3	1.7	1.88	79.97	8.01	158	177	5.45	56.57	40.4	5.23	0.67	1.34	3.69	647.447	3.07263	4.38165	1	0	2
after	1	66	1	1	3	154	2.32	1	1	0	3	4.18	0.39	204.42	7.83	151	255	5.69	80.7	35.2	4.06	0.56	0.92	2.86	300.946	0.566486	5.32018	1	0	2
after	1	59	0	1	3	152	2.77	1	0	0	2	2.6489	0.11	194.78	5.08	151	161	5.33	64.42	38.9	3.99	3.7	0.8	1.63	254.064	0.678555	5.27187	1	0	1
after	1	43	1	1	0	165	1.17	1	1	0	3	3.56	139.49	190.26	7.1	182	271	12.3	5.31	75.8	121.1	92.7	5	2.06	793.757	1.05444	5.24839	1	0	1
after	1	62	1	1	3	163	1.96	1	1	0	2	2.51	0.3	218.79	7.91	174	253	13.29	89.4	45.4	5.4	5.85	0.91	2.77	574.378	1.06703	5.38811	1	0	1
after	0	61	0	0	0	181	1	1	1	0	5	2.01	0.14	181.3	4.99	150	233	16.62	40.11	38.2	6.85	1.13	1.6	4.97	247.221	0.477465	5.20015	1	0	1
after	1	76	0	1	0	119	0.83	1	1	0	0	2.34	65.95	119.91	5.8757	151.73	212.07	12.4	8.15	92.2	160.2	129.1	9	2.13	578.356	1.05939	4.78674	1	0	2
after	0	57	0	0	3	145	3.39	1	1	0	1	2.51	0.28	273.41	6.05	154	233	7.53	54.6	40.3	6.03	4.54	1.24	3.4	562.849	0.700542	5.61097	1	1	1
after	1	66	1	1	3	156	1.52	1	1	0	0	2.25	0.11	141.63	5.4	142	182	8.5	63.33	41.3	6.55	5.54	0.83	3.37	270.932	0.788977	4.95322	1	0	2
after	0	70	0	0	3	163	1.96	1	1	0	2	2.69	0.22	152.8	6.86	154	185	9.13	68.61	40.4	5.08	1.46	1.27	3.09	680.536	0.846071	5.02913	1	0	2
after	0	68	1	0	3	140	2.79	1	0	0	3	3.47	0.49	192.41	4.81	139	195	4.81	69.91	43	6.59	1.83	1.07	5.23	422.5	0.996667	5.25963	1	0	2
after	1	61	0	1	0	152	0.29	1	0	0	4	2.94	0.35	53.22	7.62	175	346	5.62	99.92	40.5	5.47	2.75	0.84	3.53	1028.06	1.24793	3.97443	1	0	1
after	1	56	1	0	0	150	0.84	1	1	0	2	3.38	236.52	175.51	6.27	167	230	11.3	7.32	55.6	127.7	97	14	2.16	694.894	1.54085	5.1677	1	0	1
after	1	61	1	1	0	150	0.62	1	1	0	4	1.91	0.19	172.56	6.47	202	122	6.53	68.2	45.9	4.52	3.15	1.04	2.71	234.768	0.846703	5.15075	1	0	1
after	0	55	0	0	0	106	0.59	0	0	0	1	2.11	3.82	88.87	5.7	152	242	5.23	47.24	39.7	3.8	0.93	1.49	1.8	369.493	0.656537	4.48717	1	0	1
after	1	76	1	0	0	120	0.26	1	1	0	4	2.35	0.25	223.8	6.52	152	142	6.71	88.14	37.7	3.16	1.04	0.81	2.04	331.333	1.00333	5.41075	1	0	2
after	1	82	0	1	2	189	2.99	1	0	1	4	1.63	0.23	248.95	5.34	157	188	9.1	74.23	38.5	3.49	1.52	1.03	1.84	372.338	0.871429	5.51725	1	0	2
after	1	68	0	1	3	166	3.15	1	0	0	3	1.73	0.8092	624.19	6.88	137	201	6.39	86.88	42.5	3.08	0.71	1.04	1.71	172.286	0.36	6.43645	1	1	2
after	0	69	0	0	0	155	1.33	1	0	0	4	2.86	0.46	184.38	5.13	157	190	6.53	67.9	40	5.64	1.17	1.65	3.63	341.084	0.736024	5.217	1	0	2
after	1	50	1	1	0	148	1.07	1	0	0	4	2.6	0	394.87	8.46	159	275	6.15	73.03	41.9	6.29	2.1	1.12	4.42	708.803	1.59803	5.97856	1	1	1
after	1	85	0	0	1	155	2.4	1	0	0	6	3.82	0.94	183.54	8.13	156	180	5.39	108.56	39.7	5.46	0.76	1.7	3.1	1197.47	3.59242	5.21243	2	0	2
after	1	76	1	1	0	161	0.43	1	1	0	2	2.9	5.61	163.16	11.05	182	239	6.36	84.9	35.1	3.52	1.29	0.94	2.13	1700.2	6.54472	5.09473	1	0	2
after	1	72	1	1	0	122	1.02	0	0	0	5	2.64	0.4	40.23	5.83	158	268	8.2	53.44	41	5.05	1.36	0.96	3.59	448.578	0.719733	3.69461	1	0	2
after	1	73	0	0	0	146	0.52	1	1	0	2	2.5641	0.3	44.47	6.31	163	229	7.01	57.71	43	3.79	1.2	1.2	1.98	322.591	0.633913	3.79481	1	0	2
after	0	62	0	0	3	99	2.31	0	0	0	4	2.56	0.44	94.33	12.4	140	218	4.65	56.09	40.4	3.87	2.19	1.02	1.92	751.637	2.13768	4.5468	1	0	1
after	1	58	0	1	3	151	2.7	1	0	0	4	4.27	0.19	178.79	12.04	170	224	5.62	75.74	45.2	5.16	2.47	1.86	2.33	697.719	2.80333	5.18621	1	0	1
after	1	44	0	1	3	130	2.91	1	1	0	2	3.29	0.33	234.64	8.68	172	434	8.41	64.08	43.5	4.04	1.5	1.1	2.63	794.626	1.06194	5.45805	1	0	1
after	0	62	0	0	3	137	2.86	0	1	0	3	2.15	0.33	72.37	5.57	153	208	10.82	57.68	37.7	4.24	0.85	1.32	2.5	385.942	0.779306	4.28179	1	0	1
after	0	79	1	0	0	134	0.63	1	1	0	4	3.01	406.11	36.79	7.21	153	248	11.6	5.89	53.3	107.5	72.8	6	2.15	496	1	3.60523	1	0	2
after	0	66	0	0	1	150	1.51	1	0	0	2	2.93	0.28	116.61	8.4	123	229	5.62	49.67	36.2	4.44	0.49	1.25	2.86	1186.8	2.53944	4.75884	1	0	2
after	1	40	0	0	0	178	1.13	1	0	0	1	2.3	0.25	516.96	6.56	191	185	4.73	90	41.8	3.94	2.03	0.89	2.38	373.776	0.909184	6.24797	1	1	1
after	1	49	0	0	3	121	1.79	1	1	0	1	3.01	0.4	226.78	7.6	184	209	8.82	78.32	39.9	4.54	3.88	0.76	2.31	259.91	0.485	5.42398	1	0	1
after	0	54	0	0	0	146	0.84	1	0	0	3	2.75	0.2	237.61	5.32	151	198	7.26	70.79	38.1	4.4	5.12	0.8	2.06	403.157	0.468313	5.47063	1	1	1
after	0	66	0	0	3	152	2.05	1	0	0	7	2.58	0.13	464.15	7.64	179	129	8.11	62.06	44.8	5.73	1.26	1.64	3.7	648.198	1.65818	6.14021	2	1	2
after	1	63	1	0	0	143	0.66	1	0	0	8	3.22	0.2448	204.98	7.5	168	222	5.69	76.48	37.6	4.88	1.84	0.87	3.36	752.742	2.61086	5.32291	2	0	1
after	1	34	1	0	3	121	3.24	0	0	0	1	2.87	0.26	97.94	7.01	169	206	5.28	68.42	40.7	5.06	2.05	0.71	3.43	348.615	0.947692	4.58436	1	0	1
after	1	40	1	1	1	140	2.53	1	0	0	3	3.28	0.3596	312.8	12.05	177	277	5.07	77.32	41.7	4.97	1.61	1.2	3.39	969.5	2.555	5.74556	1	1	1
after	1	52	0	0	1	132	1.8	0	1	0	1	3.6	0.1	234.44	5.59	164	216	23.23	45.72	40.8	5.23	5.4	0.9	2.13	328.364	0.623283	5.4572	1	0	1
after	1	55	0	0	1	161	3.45	1	0	0	0	2.72	0.3647	190.36	4.92	171	294	5.46	90.63	36.5	4.77	1.15	1.06	3.17	479.964	0.669337	5.24892	1	0	1
after	0	73	0	0	0	131	1.14	1	1	0	2	2.05	0.2	274.33	4.21	156	202	7.03	59.49	43.1	6.55	1.17	1.69	4.77	301.688	0.388312	5.61433	1	1	2
after	0	82	0	0	0	146	0.64	1	0	0	2	4.31	0.45	107.36	9.05	134	202	6.17	54.64	39.1	4.56	1.1	1.61	2.43	1543.71	6.19011	4.67619	1	0	2
after	1	62	1	1	0	117	1.16	1	1	0	4	5.93	4.72	220.33	11.21	187	269	7.67	90.35	41.6	6.66	4.96	1.07	3.94	1638.63	4.44683	5.39513	1	0	1
after	1	66	1	0	0	160	0.67	1	0	0	2	2.53	0.22	42.65	4.5	150	176	10.85	60.27	40.6	4.28	0.51	1.58	2.31	524.615	0.834615	3.75303	1	0	2
after	1	70	1	1	2	157	2.77	1	0	1	1	2.45	0.29	139.51	5.67	165	167	5.94	160.97	40.2	4.88	1.5	1.15	2.98	477.321	1.1147	4.93814	1	0	2
after	1	75	0	1	0	166	1.25	1	0	0	2	3.74	1.25	148.81	13.95	140	311	5.75	80.77	41	3.77	0.93	0.97	2.34	1586.86	5.76576	5.00267	1	0	2
after	1	74	0	0	3	148	1.82	1	1	0	2	4.41	0.26	230.89	10.08	157	267	13.99	71.08	37.5	4	1.71	0.8	2.4	599.288	1.72828	5.44194	1	0	2
after	1	55	1	1	3	170	2.94	1	0	0	1	3.29	0.21	83.08	6.08	158	194	5.56	115.38	44.3	5.21	2.25	0.83	3.2	391.251	1.02855	4.4198	1	0	1
after	1	64	1	1	0	140	0.96	1	0	0	4	3.14	0.19	190.43	4.99	164	206	5.04	77.95	44	5.85	1.4	1.24	4.16	766.409	1.89742	5.24928	1	0	1
after	0	73	0	0	0	131	0.95	0	1	0	4	2.56	0.88	95.38	6.6	141	244	9.53	48.25	35.4	5.09	1.3	1.11	3.33	296.349	0.340073	4.55787	1	0	2
after	0	72	0	0	3	143	2.32	1	0	0	4	3.48	0.2	191.2	6.78	171	187	6.33	61.27	39.9	5.19	3.25	0.89	3.12	355.563	0.608451	5.25332	1	0	2
after	1	46	0	1	3	131	4.96	1	0	0	2	2.97	0.32	15.25	8.19	134	366	5.12	60.19	38.8	5.37	1.48	1.24	3.36	749.854	1.18829	2.72458	1	0	1
after	1	68	1	1	0	173	0.95	1	1	0	3	2.97	0.32	154.24	5.96	169	241	6.38	63.02	36.7	4.91	0.83	1.37	3	954.455	2.69307	5.03851	1	0	2
after	1	61	0	0	0	136	0.79	1	0	0	3	2.04	0.19	126.7	4.97	167	250	5.81	50.63	40.2	4.66	0.81	1.62	2.78	715.517	1.08759	4.84182	1	0	1
after	1	63	1	0	3	140	2.07	1	1	0	4	3.41	0.47	343.86	6.03	134	194	10.59	93.63	33.1	5.13	5.8	0.79	1.89	441.437	1.0012	5.84023	1	1	1
after	1	69	0	0	1	128	1.74	0	0	0	1	3.53	0.21	190.43	8.03	175	261	5.78	78.21	42.2	4.34	2.04	0.86	2.72	963.566	1.58748	5.24928	1	0	2
after	0	66	0	0	0	167	1.35	1	1	0	5	2.9033	0.4259	79.96	7.86	152	263	10.95	52.07	41.7	6.6	5.79	1.11	3.56	550.94	1.2569	4.38153	1	0	2
after	0	70	0	0	3	155	1.5	1	0	0	8	2.35	0.32	32.71	4.97	151	61	6.37	58.78	27.3	4.1	0.73	1.17	2.53	196.112	1.44673	3.48768	2	0	2
after	0	39	1	0	0	189	1	1	1	0	4	3.41	0	13.49	9.73	145	354	11.4	48.51	33.2	5.25	2.2	0.96	3.49	473.293	0.842301	2.60195	1	0	1
after	1	62	0	0	0	123	1.15	0	0	0	4	2.86	0.27	212.8	6.04	165	215	5.3	77.92	37.5	4.11	1.24	0.8	2.71	881.697	1.88642	5.36035	1	0	1
after	1	80	0	0	3	123	3.27	0	0	0	1	3.48	2.85	173.24	6.42	166	234	6.67	74.24	39.8	5.65	2.24	1.27	3.74	724.043	1.73275	5.15468	1	0	2
after	1	59	1	0	3	143	2.09	1	0	0	2	2.11	0.19	202.77	7.6	180	167	5.86	82.2	39.5	4.67	1.55	0.92	3.21	399.813	1.29281	5.31207	1	0	1
after	1	76	0	0	3	147	1.91	1	1	0	10	2.62	2.53	456.97	7.25	156	311	12.58	41.61	36.6	4.21	0.9	0.85	3.32	1614.69	4.15354	6.12462	2	1	2
after	0	71	0	0	0	138	1.05	1	0	0	4	3	0.53	207.34	11.52	166	134	5.32	63.52	37.2	4.91	1.1	1.37	3.25	432.124	1.80589	5.33436	1	1	2
after	1	51	0	0	0	191	0.95	1	1	0	4	3	0.27	308.45	8.72	184	196	17.54	79.25	41.7	4.41	2.05	0.99	3.02	567.169	1.33111	5.73156	1	1	1
after	0	78	0	0	1	151	2.56	1	1	0	13	3.11	0.21	74.12	6.19	140	266	7.47	76.78	38.8	6.07	1.37	1.51	4.32	747.676	1.15243	4.30569	2	0	2
after	0	63	0	0	0	149	1.23	1	1	0	3	2.86	0.3	63.27	4.68	153	240	4.98	43.94	43.4	6.22	0.72	1.93	3.71	373.988	0.592147	4.14741	1	0	1
after	1	78	1	0	0	181	0.5	1	1	0	10	2.25	0.77	78.43	6.87	197	260	11.19	94.74	39.6	5.55	3.64	0.93	4.5	293.669	0.835827	4.36221	2	0	2
after	0	66	1	0	3	119	2.88	0	0	0	4	3.17	0.01	91.69	5.54	152	208	5.07	65.43	37.6	4.16	1.31	1.07	2.43	460.778	0.996875	4.51841	1	0	2
after	1	45	1	1	0	184	1.29	1	1	0	9	4.22	0.35	416.88	8.35	163	201	18.6	73.29	34.3	7.31	6.82	0.84	2.93	858.062	2.56138	6.0328	2	1	1
after	1	73	1	1	0	133	0.7	1	0	0	3	3.09	0.52	272.4	3.39	169	170	6.21	80.11	44.3	4.82	1.15	1.38	3.24	518.831	0.549351	5.60727	1	0	2
after	0	71	0	0	3	118	2.313	1	0	0	4	3.06	0.31	296.29	7.55	172	306	6.75	62.53	42.8	4.83	1.63	0.99	3.57	758.01	1.36244	5.69134	1	1	2
after	0	77	0	0	3	166	0.8	1	0		3	3.83	0.27	86.75	5.97	143	216	7.23	53.14	37.5	5.03	1.08	1.38	1.38	656.372	1.88403	4.46303	1	0	2
after	0	92	0	0	3	140	1.71	1	1		2	2.64	1.25	257.1	5.56	131	165	8.64	65.47	38.2	5.13	1.72	0.76	0.76	284.483	0.827586	5.54947	1	1	2
after	0	55	0	0	3	156	0.42	1	0		1	2.11	0.24	223.37	6.19	136	199	5.13	85.46	40.3	5.07	0.85	1.05	1.05	302.054	0.591964	5.40883	1	1	1
after	1	64	0	0	0	145	0.4	1	0		2	2.68	0.19	171.23	6.48	173	124	7.69	67.76	39.1	5.84	1.35	1.18	1.18	346.234	1.34026	5.14301	1	0	1
after	1	84	0	0	0	125	0.83	1	0		0	2.22	0.75	135.56	6.2	154	218	6.39	74.03	43.9	5.85	1.51	1.32	1.32	768.19	1.30381	4.90941	1	0	2
after	1	64	0	0	0	173	0.78	1	0		3	3.48	0.3565	131.86	6.78	177	185	5.91	102.94	42.7	5.77	2.07	1.05	1.05	650.221	1.89794	4.88174	1	0	1
after	1	93	0	0	0	108	0.34	1	0		0	2.95	1.98	165.93	6.38	138	175	4.93	81.56	34	4.41	1.37	0.96	0.96	313.108	0.966162	5.11157	1	0	2
after	1	78	0	0	0	130	0.8	1	0		5	3.17	0.54	282.23	7.21	149	169	6.7	128	37.3	4.83	1.42	1.17	1.17	732.807	2.29815	5.64272	1	1	2
after	1	72	0	0	3	155	0.83	1	1		1	2.45	0.55	209.7	7.75	156	225	8.61	76.67	45.3	6.15	3.45	1.16	1.16	711.818	2.02473	5.34568	1	0	2
after	1	68	0	0	3	140	1.12	1	1		4	1.81	0	118.19	4.84	140	197	10.91	66.68	38.2	4.21	2.67	0.8	0.8	929.84	1.9824	4.77229	1	0	2
after	1	57	0	0	3	158	0.28	1	1		5	2.56	0.35	300.83	10.79	155	248	7.79	72.44	42.7	3.77	4.01	1.05	1.05	601.493	1.86754	5.70655	1	1	1
after	0	61	0	0	0	125	0.72	1	0		4	2.01	0	130.89	7.82	134	211	5.14	54.19	37.7	6.28	0.65	1.78	1.78	232.036	0.527855	4.87436	1	0	1
after	0	73	0	0	0	158	0.83	1	0		3	2.48	0.57	51.5	5.09	143	229	6.18	105.4	39.1	4.06	1.31	1.23	1.23	403.613	0.6345	3.94158	1	0	2
after	1	41	0	0	0	145	0.9	1	0		3	1.94	0.19	86.83	6.96	152	201	6	70.05	42	3.42	0.87	1.03	1.03	250.343	0.834477	4.46395	1	0	1
after	0	88	0	0	3	180	0.65	1	1		4	3.06	1.08	117.12	9.43	144	209	12.74	60.01	39.5	6.5	1.32	1.41	1.41	1386.19	3.05094	4.7632	1	0	2
after	0	77	0	0	3	127	2.35	1	0		2	2.9	0.55	77.61	6.19	135	218	5.23	84.37	44.8	5.28	1.4	1.6	1.6	517.266	0.949112	4.3517	1	0	2
after	0	52	0	0	0	175	0.72	1	1		1	2.56	1.1	233.38	6.34	162	281	12.09	46.84	37.6	5.42	2.27	0.98	0.98	316.529	0.608276	5.45267	1	1	1
after	0	65	0	0	0	158	0.52	1	1		10	4.41	0.24	294.3	7.42	150	268	12.08	37.51	41.5	4.34	1.29	1.22	1.22	1171.18	2.14134	5.6846	2	1	2
after	1	62	0	0	0	143	0.94	1	1		5	3.55	0.19	286.92	8.68	157	231	10.45	60.19	35.6	5.52	1.46	1.07	1.07	352.773	0.901022	5.6592	1	1	1
after	0	70	0	0	0	148	0.62	1	1		1	2.31	0.19	78.96	5.51	123	273	13.07	90.39	43	2.65	1.74	1.09	1.09	410.879	0.526768	4.36894	1	0	2
after	0	60	0	0	3	138	1.45	0	0		0	2.45	0.19	117.12	8.72	152	180	6.99	63.71	44.4	4.35	2.43	1.33	1.33	882.92	2.79591	4.7632	1	0	1
after	0	77	0	0	0	134	0.46	1	0		8	3.29	0.77	240.09	6.74	153	188	6.55	46.43	39	5.61	0.93	1.56	1.56	495.03	1.44822	5.48101	2	1	2
after	1	67	0	0	3	146	1.14	1	1		2	3.12	0.19	238.3	8.1	146	209	5.95	64.71	40.4	2.77	1.18	0.93	0.93	1003.83	1.48894	5.47353	1	0	2
after	1	59	0	0	0	181	0.76	1	0		3	2.14	0.2	139.41	6.8	167	201	5.83	83.02	41.3	3.31	1.17	1.11	1.11	560.815	1.33926	4.93742	1	0	1
after	0	77	0	0	3	152	0.78	1	0		1	2.68	1.09	147.16	8.27	148	248	6.35	74.65	40.3	6.81	1.72	1.57	1.57	931.879	1.35273	4.99152	1	0	2
after	1	49	0	0	3	110	1.2	1	0		1	2.76	0.19	211.14	8.66	152	185	5.53	59.55	44.9	6.2	3.9	0.91	0.91	276.915	1.00288	5.35252	1	0	1
after	0	67	0	0	0	181	1.01	1	0		8	2.8319	1.2104	210.3	3.86	124	207	5.38	73.13	36	4.12	0.98	0.75	0.75	368.189	0.604754	5.34854	2	1	2
after	1	81	0	0	3	149	1.02	1	0		8	2.35	1.73	130.36	5.52	157	134	5.65	75.95	44.5	4.12	1.42	1.1	1.1	519.41	1.27914	4.8703	2	0	2
after	0	55	0	0	0	143	1.09	1	1		2	2.53	3.1124	28.02	5.54	146	264	5.06	64.73	36.5	4.2	1.49	0.86	0.86	445.587	0.742646	3.33292	1	0	1
after	1	65	0	0	0	142	0.44	1	0		0	2.74	0.6574	129.36	7.88	159	210	8.22	112.58	39.9	5.85	4.12	1.31	1.31	633.58	1.6292	4.8626	1	0	2
after	0	87	0	0	0	115	0.49	1	1		5	2.4685	0.7108	130.62	8.29	146	153	8.63	72.3	45.3	2.99	0.6	0.74	0.74	228.212	1.04411	4.87229	1	0	2
after	1	55	0	0	0	148	1.49	1	0		0	2.09	0.3409	131.65	5.09	158	182	5.26	65.17	37.5	3.98	0.82	0.87	0.87	471.744	1.14048	4.88015	1	0	1
after	1	60	0	0	3	135	0.28	1	0		1	2.9	0.6028	32.89	7.11	156	190	5.58	78.91	43.6	5.57	4.74	0.75	0.75	334.64	0.792568	3.49317	1	0	1
after	1	59	0	0	0	117	0.32	0	0		1	2.94	0.5626	233.23	4.09	156	163	5.96	58.26	36.8	4.64	1.3	1.09	1.09	304.968	0.636129	5.45203	1	0	1
after	1	67	0	0	1	161	1.55	1	0		3	2.92	0.1	143.1	6.04	163	259	5.8	65.54	41.9	4.7704	1.6093	1.0864	3.0473	681.136	0.999351	4.96354	1	0	2
after	1	74	0	0	0	143	0.2	1	1		0	2.66	0.9694	132.14	7.38	159	135	7.11	86.63	34.3	5.06	1.68	0.89	0.89	467.24	1.07292	4.88386	1	0	2
after	1	48	0	0	0	178	0.86	1	0		1	2.65	0.17	28.36	7.89	163	217	5.53	91.9	39.7	3.29	2	0.95	0.95	976.5	1.575	3.34498	1	0	1
after	0	55	0	0	0	184	1.03	1	0		6	2.58	0.51	201.33	6.34	151	252	5.71	43.17	47.4	5.84	1.14	1.58	1.58	402.978	0.607665	5.30495	2	0	1
after	0	82	0	0	0	108	0.3	0	0		4	3.19	0.39	35.83	5.54	139	221	5.5	54.14	36.9	5.93	0.68	1.68	1.68	608.551	0.743478	3.57879	1	0	2
after	1	54	0	0	1	187	1.6	1	1		7	2.46	0.2	232.13	5.63	137	174	12.68	70.36	40.2	3.79	5.37	0.78	0.78	457.51	0.815105	5.4473	2	0	1
after	1	40	0	0	0	129	0.52	0	0		2	2.51	0.02	209.02	5.51	181	200	6.21	81.13	47	4.42	2.12	0.75	0.75	397.5	1.21237	5.34243	1	0	1
after	1	83	0	0	3	179	0.62	1	0		0	3.52	0.3	139.01	7.66	165	178	10.87	122.88	41.8	5.99	4.48	1.24	1.24	621.873	1.43241	4.93455	1	0	2
after	1	79	0	0	2	155	9.28	1	0		4	3.52	0.97	135.3	9.46	158	275	6.66	117.67	43.9	5.94	1.74	1	1	1382.8	3.77128	4.90749	1	0	2
after	0	63	0	0	3	151	1.25	1	1		5	2.08	0.19	221.87	6.83	130	197	7.25	48.59	38.7	4.3	2.92	0.92	0.92	300.602	0.564582	5.40209	1	1	1
after	1	75	0	0	0	184	0.22	1	0		0	3.03	0.87	225.5	6.09	134	243	4.91	112.37	38.3	4.61	0.66	1.35	1.35	369.085	0.926509	5.41832	1	0	2
after	1	66	0	0	3	147	1.81	1	0		4	4.7	0.69	407.19	9.26	161	258	7.9	110.76	38.8	4.55	1.69	1.15	1.15	758.472	1.6463	6.00928	1	1	2
after	1	66	0	0	0	160	0.54	1	0		4	2.45	0.39	132.36	8.08	145	242	7.98	58.46	41.1	3.75	1.15	1.11	1.11	660.458	1.50104	4.88553	1	0	2
after	1	62	0	0	0	208	1.06	1	0		3	2.34	0.3	66.6	5.27	160	196	5.66	75.41	37.3	4.74	1.52	1.05	1.05	589.647	1.08303	4.1987	1	0	1
after	0	65	0	0	3	130	0.23	1	1		0	2.83	0.14	127.2	4.79	134	256	4.95	58.66	40	5.82	1.15	1.84	1.84	412.359	0.595988	4.84576	1	0	2
after	0	76	0	0	0	145	0.51	1	0		4	2.25	0.33	113.54	7.44	123	227	4.9	90.52	37.6	4.99	0.65	1.16	1.16	335.055	0.98893	4.73216	1	0	2
after	1	60	0	0	0	155	0.71	1	1		0	2.31	0.1	117.79	7.78	147	183	12.75	55.56	43	3.21	1.05	1.11	1.11	298.614	0.685343	4.7689	1	0	1
after	1	65	0	0	0	123	0.5	1	0		4	2.31	0.2727	135.64	5.73	158	231	7.14	66.13	40.2	4.5036	1.5092	1.0047	2.8955	618.81	1.55372	4.91	1	0	2
after	0	58	0	0	0	192	0.55	1	0		1	2.49	0.19	163.25	7.54	145	221	4.82	74.21	40.2	4.36	1.85	0.85	0.85	528.708	0.885167	5.09528	1	0	1
after	1	62	0	0	3	147	0.49	1	1		3	3.13	0.24	202.7	10.79	130	272	11.03	68.12	38.4	3.79	2.25	0.76	0.76	790.876	2.44241	5.31173	1	0	1
after	1	93	0	0	3	121	0.6	0	0		4	3.48	2.44	210.32	7.85	137	199	9.84	70.89	33.8	5.16	0.9	1.05	1.05	578.714	1.36681	5.34863	1	0	2
after	1	65	0	0	3	143	2.67	1	0		9	2.4313	0.2489	259.2	6.7574	162.64	197.46	7.1922	72.2005	40.289	4.3499	1.7209	0.9285	2.7948	478.375	1.16471	5.5576	2	0	2
after	1	54	0	0	0	147	0.87	1	0		2	3.7	0.2	87.36	11.75	157	304	6.06	77.55	44.9	7.01	6.04	1.07	1.07	970.877	2.74656	4.47004	1	0	1
after	1	70	0	0	0	125	0.2	0	0		2	2.41	0.34	183.3	6.59	132	142	4.72	68.7	38.5	4.55	0.65	1.38	1.38	283.241	1.11701	5.21112	1	0	2
after	1	66	0	0	0	140	1.02	1	0		6	1.94	4.0953	176.63	8.4	150	278	4.55	73.3	37.8	2.84	1.08	0.86	0.86	248.182	4.32727	5.17406	2	0	2
after	1	81	0	0	3	162	1.01	1	1		4	3.48	0.5077	331.19	7.68	160	178	14.43	84.31	42.1	5.04	2.67	1.24	1.24	652.252	1.86881	5.80269	1	1	2
after	1	71	0	0	0	162	0.97	1	1		2	3.05	0.6313	887.56	5.04	170	168	10.62	75.3	38.9	4.08	2.35	0.89	0.89	343.893	0.757383	6.78848	1	1	2
after	0	44	1	1	3	106	1.59	0	1	0	4	3.41	0.72	137.67	7.63	130	307	6.88	42.32	33.5	4.26	1.72	0.63	2.64	455.44	0.934615	4.92486	1	0	1
after	1	46	1	1	3	150	3.52	1	1	0	6	2.36	0.19	304.1	8.09	168	321	8.76	52.95	40.8	3.15	1.53	0.66	1.92	266.523	3.80748	5.71736	2	1	1
after	1	70	0	0	2	177	1.65	1	1	0	13	2.01	0.47	353.92	9.52	134	196	12.85	122.47	35.9	5.35	3.99	0.9	2.96	832.41	2.33584	5.86907	2	1	2
after	1	65	1	0	1	138	1.76	1	0	0	10	2.76	0.26	177.79	8.06	145	218	5.37	83.84	42.9	4.65	1.74	0.88	3.21	599.209	2.28139	5.1806	2	0	2
after	1	51	1	1	0	164	1.14	0	0	0	11	3.1935	0.83	828.25	9.43	135	232	5.25	51.22	42.5	4.98	2.72	1.05	2.66	727.382	1.94386	6.71932	2	1	1
after	1	71	1	1	1	137	3.89	1	1	0	3	2.6317	0.5158	283.48	5.38	143	121	9.63	64.12	39.3	5.19	1.61	1.15	3.49	454.05	1.87624	5.64714	1	1	2
after	1	38	0	0	0	200	1.49	1	0	0	2	2.75	0.19	173.56	6.67	169	126	5.69	66.8	10.5	1.04	12.69	299.23	64	0.871429	1.37594	5.15652	1	0	1
after	1	61	1	1	0	113	1.01	1	0	0	11	2.7	0.23	219.22	7.9	165	307	5.09	62.94	45.3	5.9	2.19	1.19	3.48	657.857	0.942857	5.39008	2	0	1
after	1	40	0	0	3	110	2.46	0	0	0	4	1.64	0.19	137.28	4.51	134	267	5.16	55.05	40.8	4.24	0.92	1.19	2.67	590.439	0.995122	4.92202	1	0	1
after	1	57	1	1	3	143	2.22	1	0	0	9	2.8	0.19	231.42	6.69	160	129	4.25	64	41.4	2.93	1.31	0.81	1.66	0.131892	0.659459	5.44423	2	0	1
after	1	75	1	1	1	170	2.88	0	0	0	3	3.09	0.79	274.02	7.94	156	165	4.25	64	41.4	2.93	1.31	0.81	1.66	460.079	1.31053	5.6132	1	0	2

## Sheet: After Imputation 
Sex	Age	Smoking	Alcoholconsumption	TOAST	Systolicbloodpressure	Largestdiameter	Hypertension	Diabetes	Atrialfibrillation	NIHSS	Fibrinogen	Ddimer	Ferritin	Whitebloodcellcount	Hemoglobin	Platelet	Glucose	Creatinine	Albumin	Totalcholesterol	Triglycerides	HDLC	LDLC	SII	SIRI	logFerritin	NIHSS_custom	SF
1	44	1	1	0	135	0.86	0	1	0	2	1.78	0.15	230.1	7.78	144	307	11.13	63.53	40.1	3.4	0.87	1.13	1.97	739.184	1.0835	5.43851	1	0
1	76	1	1	0	143	0.78	1	0	0	4	2.29	0.11	128.47	8	138	382	5.51	75.21	36.9	3.35	0.91	0.8	2.06	1450.14	1.2907	4.8557	1	0
1	53	1	1	3	136	1.61	1	1	0	10	3.5	117.11	269.95	9.22	156	278	14.3	5.27	133.2	170.4	131.1	7	2.1	712.008	1.56232	5.59824	2	0
0	59	0	0	1	121	4	0	1	0	6	3.17	188.2	118.25	5.04	135	247	11.8	5.54	59.6	162.6	122	8	2.15	530.528	0.816197	4.7728	2	0
0	64	0	0	3	145	4.01	1	1	0	7	3.24	0.2	48.32	7.83	138	254	12.1	56.48	38.5	4.67	2.07	0.88	3.22	1278.19	1.40903	3.87785	2	0
0	56	0	0	3	122	1.61	1	1	0	1	4.37	380.68	200.22	5.98	155	246	8.1	8.12	47.6	195.1	146.1	9	2.36	1049.27	3.02837	5.29942	1	0
1	62	0	0	0	120	0.57	0	1	0	1	4.51	0.29	241.45	5.84	160	225	10.4	62.06	35.5	5.71	1.16	1.25	3.87	479.913	0.83185	5.48666	1	0
0	64	0	0	3	146	4.3	1	1	0	10	3.85	81.72	116.22	5.11	147	178	16.4	8.22	48.9	171.9	126.6	9	2.16	351.253	0.927467	4.75548	2	0
1	35	0	0	3	145	2.08	1	0	0	2	3.01	0.15	224.67	4.24	168	218	4.5	83.3	42.2	3.42	1.34	1	1.85	405.319	0.502	5.41463	1	0
0	67	1	0	3	150	1.79	1	0	0	4	3.54	0.25	108.23	8.86	130	250	5.97	65.45	38.7	3.43	1.24	1	1.79	393.791	1.22863	4.68426	1	0
1	52	1	1	3	147	1.5	1	1	0	9	3.82	0.68	344.78	6.44	147	271	9.75	55.54	34.1	3.83	1.77	0.76	2.71	452.484	0.784751	5.84291	2	1
1	65	0	0	1	125	2.77	1	1	0	2	2.93	27.62	245.13	5.17	155	158	15	6	92.8	136.6	100.3	12	2.09	311.949	0.789744	5.50179	1	0
0	68	0	0	0	161	0.66	1	1	0	0	3.19	0.34	60.82	7.46	135	235	6.58	50.34	37.6	4.95	1.33	0.93	3.33	652.06	1.41511	4.10792	1	0
0	66	0	0	3	159	4.34	1	1	0	2	2.63	1.13	105.48	6.54	142	253	7.21	58.46	42.8	3.69	2.72	1.28	1.81	645.533	0.484788	4.65852	1	0
0	72	0	0	0	141	0.17	1	0	0	2	5.64	0.93	191.69	9.42	155	365	5.98	97.89	36.8	5.24	2.69	1.5	3.09	846.635	0.858233	5.25588	1	0
1	77	0	1	1	165	1.56	1	0	0	4	1.17	0.32	174.49	4.98	149	168	4.7	61.99	39.7	4.14	1.47	1.06	2.43	738.795	1.84699	5.16187	1	0
1	58	0	1	0	176	1.16	1	1	0	6	2.26	0.19	432.83	3.57	163	86	10.98	50.94	44.4	3.68	4.71	0.94	1.99	165.027	0.441351	6.07035	2	1
0	70	0	0	3	149	2.21	1	1	0	8	3.27	41.04	229.53	4.65	156	229	8.9	5.86	65.8	166.1	141.1	13	2.08	629.75	1.485	5.43603	2	1
0	68	0	0	3	142	1.366	1	0	1	3	2.41	0.15	74.95	5.32	138	234	5.38	52.74	40	7.95	4.78	1.17	4.25	515.432	0.991216	4.31682	1	0
1	74	0	1	3	166	1.82	1	0	0	0	3.14	0.21	264.53	7.23	154	190	4.47	101.91	35.9	3.26	0.96	1.03	1.94	714.234	2.48102	5.57795	1	0
1	63	1	1	3	139	3.55	1	0	0	0	3.75	0.24	355.13	6.13	133	269	6.2	64.08	36.1	4.21	0.83	0.95	2.81	1283.35	2.29	5.87248	1	1
0	60	0	0	0	136	0.6	1	1	0	0	3.24	0.15	179.38	5.16	130	185	4.08	48.57	38.8	3.66	0.76	1.58	1.47	304.39	0.674593	5.18951	1	0
0	62	0	0	3	169	1.2	1	1	1	1	3.14	0.26	74.48	8.18	132	233	6.86	72.04	38	5.51	1.68	0.9	3.44	816.181	1.22602	4.31053	1	0
1	67	0	0	2	104	9.1	0	1	1	11	3.43	95.19	305.76	12.41	168	265	16.4	5.78	113.9	281.6	194.4	14	2.09	1609.51	5.16258	5.7228	2	1
1	76	1	1	3	155	3.64	1	0	0	1	2.69	54.57	251.57	4.88	135	188	8.5	5	64.7	159.8	120.8	11	2.19	433.846	1.17692	5.52772	1	0
0	70	0	0	0	154	0.57	1	0	0	0	3.79	118.16	93.48	4.96	133	200	10.4	5.4	58.1	170.2	119.9	11	2.11	305.435	0.412337	4.53775	1	0
0	68	0	0	0	133	0.72	1	0	0	2	3.03	0.21	85.55	12.18	138	256	4.95	49.32	36.2	4.75	1.14	1.18	3.06	699.381	3.19639	4.4491	1	0
1	18	0	0	3	131	6.93	0	1	0	10	3.08	204.98	229.82	7.49	161	233	12.9	5.2	81.1	323.4	229.9	21	2.29	561.492	2.02426	5.4373	2	0
0	68	0	0	3	123	1.89	0	0	0	1	2.76	692.99	55.78	8.52	130	257	9	5.39	51.6	124.8	94.1	9	2.21	1095.63	1.91842	4.02142	1	0
0	72	0	0	2	122	1.84	1	1	1	11	3.45	0.92	76.8	8.97	134	360	4.39	57.04	33.9	2.98	0.75	1.13	1.48	1968.75	2.73438	4.3412	2	0
1	60	1	1	0	131	1.11	0	0	0	3	2.16	0.34	177.49	5.96	175	255	5.17	62.98	38.6	5.94	0.85	1.52	4.09	327.543	0.732155	5.17891	1	0
0	62	0	0	3	168	3.16	1	0	0	6	3.14	1.41	68.59	5.48	156	268	6.03	45.67	32.2	3.73	1.16	0.78	2.36	669.063	0.973636	4.22815	2	0
1	44	1	1	0	171	1.3	1	1	0	3	4.41	0.19	289.92	5.43	140	122	8.72	237.98	31.5	5.19	5.48	0.78	2.13	175.259	0.574619	5.66961	1	1
0	53	1	1	0	173	0.47	1	0	0	4	2.45	0.17	180.09	5.98	181	231	5.42	56.61	44.8	5.16	2.83	1.33	2.69	533.5	0.785238	5.19346	1	0
1	68	1	0	0	138	0.76	1	0	0	2	2.38	0.16	184.85	7.72	168	259	6.66	89.14	40.2	6.13	2.53	0.99	3.79	557.846	1.33538	5.21954	1	0
1	70	1	1	1	151	2.07	1	1	0	9	2.91	37.85	86.13	5.45	177	164	10.5	13.9	57.7	133.7	93.2	8	2.18	576.216	1.33514	4.45586	2	0
0	73	0	0	3	159	2.73	1	0	0	2	4.71	0.53	156.86	6.72	147	327	6.28	49.65	34	5.37	0.87	1.37	3.07	801.246	1.88673	5.05535	1	0
1	67	0	1	3	108	3.17	1	1	0	2	3.08	49	453.94	4.36	176	183	5.4	5.54	62.5	168.6	121.4	7	2.25	739.224	1.81776	6.11797	1	1
1	30	1	0	3	109	1.54	0	0	0	3	3.86	0.19	310.13	5.41	182	377	11.6	155.86	50.8	4.91	1.26	0.85	3.67	3006.69	6.61951	5.73699	1	1
1	71	1	1	3	110	1.09	0	0	1	1	4.08	0.45	207.94	6.12	169	228	3.82	99.2	36.2	4.78	0.53	1.29	2.98	732.263	1.02774	5.33725	1	0
1	54	0	0	3	101	2.74	1	0	0	9	2.4	1.06	540.82	9.49	146	443	4.83	77.45	41.5	2.83	1.27	0.61	1.79	2096.87	3.31333	6.29309	2	1
1	51	1	1	0	115	0.62	1	0	0	0	4.71	0.18	171.41	5.89	141	175	4.61	110.73	35.2	4.28	1.87	0.79	2.76	228.788	0.614459	5.14406	1	0
1	50	1	1	0	143	0.74	1	0	0	0	2.69	0.13	210.49	5.68	171	230	6.81	65.35	44.9	5.1	1.95	0.8	3.54	613.333	0.933333	5.34944	1	0
1	68	1	1	2	179	2.02	1	0	1	0	2.53	2.43	1009.95	11.3	199	242	4.84	82.11	50.5	6.44	1.31	1.54	4.58	1686.67	5.22727	6.91766	1	1
1	55	1	1	0	151	1.18	1	0	0	4	3.25	0.12	223.43	9.46	191	227	7.62	52.82	40.8	5.59	1.16	1.31	3.74	682.066	2.52394	5.4091	1	0
1	54	1	1	3	133	2.84	1	0	0	1	2.1	0.21	184.59	6.76	168	273	5.43	72.77	37.3	4.48	2.83	0.94	2.76	254.858	0.401424	5.21814	1	0
1	74	0	0	3	138	6.01	1	1	0	5	2.57	0.23	404.26	8.46	153	203	4.36	58.83	43.5	4.04	0.99	1.16	2.21	523.933	2.32286	6.00206	1	1
1	65	1	1	1	126	1.51	1	1	0	2	5.56	0.34	157.69	6.11	164	227	8.25	84.07	39.9	4.95	3.03	0.78	2.94	320.232	0.775893	5.06063	1	0
1	60	1	1	0	145	0.93	1	1	0	0	2.8	0.35	45.51	6.11	155	126	8.15	93.69	41.5	3.83	1.86	1	1.82	187.885	0.387699	3.81793	1	0
1	42	1	0	3	142	3.63	1	1	0	7	2.23	208.76	291.68	10.5	180	256	6.61	7.53	67.2	160.2	110.7	9	2.26	742.506	2.34934	5.67566	2	1
1	40	0	1	0	139	0.11	1	0	0	0	3.23	0.19	330.97	7.81	161	297	14.7	111.56	40.4	3.62	2.23	0.94	1.85	551.739	0.835968	5.80203	1	1
1	62	1	1	0	141	0.4	1	0	0	2	3.02	0.24	126.43	6.24	176	177	6.14	62.54	40.7	3.57	1.25	0.96	2.08	396.724	0.806897	4.83969	1	0
1	53	1	0	1	145	2.31	1	1	0	4	1.93	0.19	232.12	8.94	177	257	9.3	60.05	38.3	5.23	1.22	1.27	3.31	668.2	1.638	5.44725	1	0
0	62	0	0	3	112	1.74	1	1	0	5	1.95	304.8	301.34	6.72	133	199	14.44	5.46	62.6	159.9	109.3	7	2.18	717.008	2.26992	5.70824	1	1
1	61	0	1	3	175	2.6	1	1	0	0	4.85	0.3943	325.57	5.38	183	244	13.2	79.03	41.6	4.57	1.35	1.08	2.96	778.678	1.49991	5.78558	1	1
0	47	0	0	3	133	3.63	1	1	0	8	40	29.99	80.05	11.28	166	284	11.03	5.46	48.2	195.4	149.4	12	2.21	880.745	2.79109	4.38265	2	0
1	74	0	0	3	138	1.66	1	1	0	0	2.74	0.44	306.38	6.87	138	242	15.1	89.68	39.4	3.96	1.51	0.69	2.4	429.72	1.15421	5.72483	1	1
0	56	0	0	3	132	2.93	0	0	0	3	3.01	0.21	149.05	6.89	152	254	8.64	47.62	40.4	4.98	1.83	1.08	2.6	443.366	1.04732	5.00428	1	0
1	53	1	1	3	177	1.56	1	1	0	2	2.74	0.19	131.25	8.77	177	191	4.98	99.95	44.2	5.5	4.52	1.02	3	359.529	1.18588	4.8771	1	0
0	68	1	0	3	165	1.53	1	1	0	7	3.45	0.21	123.02	5.61	156	173	6.78	50.08	41	5.65	1.55	1.59	3.29	193.904	0.425917	4.81235	2	0
0	63	0	0	3	184	2.8	1	1	0	2	2.69	0.21	85.66	7.46	168	175	7.16	56.92	35	4.48	2.06	0.99	2.68	1131.91	2.52255	4.45039	1	0
0	72	0	0	0	128	0.96	1	1	0	0	3.25	0.19	142.58	6.55	156	158	6.95	48.71	42.4	5.38	1.53	1.16	3.89	282.462	0.965377	4.9599	1	0
0	61	0	0	0	184	0.29	1	1	0	0	2.65	85.33	145.58	4.49	158	267	5.99	5.2	63.7	186.1	154.4	9	2.34	348.92	0.365909	4.98073	1	0
1	67	1	1	3	132	2.41	1	1	0	2	2.81	0.19	162.92	6.87	152	155	12.6	66.7992	40.365	4.4715	1.6536	1.0989	2.6728	339.062	1.09375	5.09326	1	0
1	30	0	0	1	150	2.81	1	1	0	2	1.94	0.3	123.76	9.53	173	213	7.74	159.97	36.4	6.45	2.62	0.95	4.77	841.108	2.25085	4.81834	1	0
1	58	1	1	3	126	2.59	0	1	0	6	4.14	0.19	420.32	8.14	179	205	6.9	59.52	40	4.48	2.42	0.73	3.02	348.887	0.663736	6.04102	2	1
0	73	0	1	0	159	1.16	1	1	0	2	5.62	4.694	223.12	5.77	167	220	15.01	41.22	33.6	5.18	1.94	1.21	3.36	409.78	0.633297	5.40771	1	1
1	53	1	0	3	134	3.62	1	1	0	3	2.18	0.19	192.83	6.4	171	273	6.25	69.22	41.6	4.11	1.15	1.11	2.73	791.143	1.30408	5.26181	1	0
0	65	0	0	0	158	1.21	1	1	0	3	2.9	0.35	177.06	8.58	154	207	10.3	49.6	41.8	6.11	4.83	1.02	3.23	431.319	1.33355	5.17649	1	0
1	56	1	1	0	106	0.98	1	1	0	4	2.82	0.44	234.43	5.44	171	248	5.4	81.56	46.5	5.2	1.07	1.35	3.28	534.75	0.539062	5.45716	1	0
1	67	0	1	0	188	1.06	1	1	0	2	3.78	0.28	94.07	9.8	162	292	6.62	85.32	42.8	5.75	1.36	1.14	4.03	2377.71	4.96714	4.54404	1	0
1	64	0	1	3	152	3.64	1	1	0	5	3.31	0.34	194.27	7.77	172	246	4.66	68.59	38.5	3.61	1.23	1.03	2.01	958.196	2.33706	5.26925	1	0
0	54	0	0	1	160	2.72	1	1	0	3	2.31	0.19	120.41	5.3	152	288	14.37	36.86	37.6	5.47	1.36	1.76	3.11	348.561	0.580935	4.7909	1	0
1	46	1	0	0	159	1.36	1	0	0	4	3.29	49.71	188.73	9.75	180	273	4.31	86.55	44.1	5.26	2.39	0.86	3.57	986.895	1.3014	5.24032	1	0
0	58	0	0	0	101	1.22	1	1	0	3	2.74	0.24	308.16	6.28	148	177	6.34	47.37	41.3	5.11	1.75	1.01	3.33	223.617	0.631687	5.73062	1	1
0	70	0	0	0	165	0.71	1	0	0	0	2.81	0.45	313.9	5.86	160	177	5.98	69.47	45.1	4.97	2.4	1.23	2.75	277.043	0.798261	5.74907	1	1
1	45	1	1	1	121	6.58	0	0	0	1	2.15	0.23	119.79	8.95	181	221	5.95	83.61	42.9	4.06	1.41	1.02	2.78	411.285	0.688576	4.78574	1	0
1	37	1	1	3	177	5.4	1	0	0	3	2.34	0.19	255.18	9.86	187	227	5.38	76.53	46.2	6.14	1.98	1.04	4.26	452.384	1.83345	5.54197	1	0
0	50	0	0	3	137	2.67	1	1	0	1	4.05	133.05	175.65	8.26	155	325	6.91	69.96	43.2	6.9	2.88	1.6	4.53	525.972	0.744452	5.16849	1	0
1	62	1	1	2	155	1.95	1	1	1	5	2.79	0.53	172.79	10.35	184	298	6.33	88.49	41.5	4.87	1.7	0.64	3.64	377.847	0.900239	5.15208	1	0
1	73	1	1	0	125	0.93	0	0	0	4	1.52	0.3	106.49	4.67	160	242	5.99	76.52	38.8	4.332	1.5389	1.0173	2.8005	366.025	0.710875	4.66805	1	0
1	73	0	0	0	153	0.43	1	0	0	3	2	0.26	193.85	5.86	155	127	8.4683	73.9324	43	4.3287	1.8912	0.9884	2.8014	341.779	1.72235	5.26708	1	0
1	54	0	0	3	143	4.57	1	0	0	2	2.87	0.19	217.75	9.46	169	182	6.05	54.89	34.5	3.54	1.48	1.17	1.78	461.882	2.18252	5.38335	1	0
0	51	0	0	3	159	1.74	1	1	0	5	4.97	1.31	133.47	7.08	127	390	10.08	93.62	25.4	4.1121	1.4835	1.0313	2.4904	2064.71	3.17647	4.89388	1	0
0	80	0	0	0	165	1.05	1	1	0	1	3.48	0.73	70.42	7.31	156	279	8.91	53.93	37.2	4.79	2.82	0.82	2.81	661.079	0.8767	4.25448	1	0
0	74	0	1	0	133	0.47	1	0	0	4	2.87	0.64	5.66	8.68	139	261	5.09	107.46	37.7	5.96	0.9	1.03	4.52	1566	3.9	1.73342	1	0
1	62	1	1	2	146	2.49	1	0	1	11	2.35	0.47	245.26	6.5	183	208	5.75	92.87	40.3	4.6249	1.4859	1.021	2.9843	506.173	1.21676	5.50232	2	0
0	66	1	1	3	155	2.15	1	0	0	3	3.93	307.17	265.12	5.09	142	183	5.42	48.82	37.1	2.73	1.09	0.79	1.41	504.366	0.771707	5.58018	1	1
0	81	1	1	0	157	1.12	1	0	0	4	2.38	3.43	327.94	5.76	154	165	6.46	46.28	39.5	4.96	1.1	1.48	3.12	398.469	1.42483	5.79283	1	1
0	86	1	1	0	153	1.28	1	0	0	2	3.45	3.4	391.22	3.92	126	153	5.28	50.22	38.6	3.84	0.88	1.08	2.43	279.225	0.6935	5.96927	1	1
1	63	1	1	0	127	1.02	1	0	0	0	2.22	0.26	59.2	3.93	171	139	5.97	69.49	43.7	5.88	3.6	0.97	3.58	276.832	0.597479	4.08092	1	0
1	74	0	0	2	177	2.63	1	1	1	2	2.48	1.18	96.79	6.41	166	162	8.18	75.85	40.7	4.69	1.52	0.8	3.03	431.63	1.57199	4.57254	1	0
1	61	1	1	0	128	0.95	1	0	0	0	2.13	0.65	134.69	6.02	141	185	9.56	95.94	36	3.26	2.07	0.75	1.84	660.496	1.85653	4.90298	1	0
1	64	1	1	0	153	0.91	1	0	0	3	1.9	0.33	176.57	7.29	164	159	5.39	81.55	41.7	3.99	1.71	1.11	2.35	395.397	1.29312	5.17372	1	0
1	67	1	1	1	162	3.94	1	0	0	1	2.42	0.19	263.38	12.48	184	651	4.57	84.62	36.9	3.18	1.13	0.65	1.96	5536.24	8.5042	5.5736	1	0
1	85	1	1	0	142	0.85	1	0	0	1	2.83	1.07	354.22	7.55	151	193	5.26	81.92	35.8	4.66	1.15	0.97	3.13	166.631	0.474855	5.86992	1	1
1	70	1	1	0	147	0.46	1	0	0	2	2.2	0.29	78.47	7	163	292	5.11	73.27	37.3	4.82	1.64	2.09	2.25	997.324	1.33204	4.36272	1	0
1	43	1	0	1	113	4.74	0	0	0	13	2.63	3.42	265.32	11.18	173	369	5.5	70.22	39.7	2.98	1.93	0.48	1.6	3574.45	4.9403	5.58094	2	0
1	73	1	1	0	192	0.78	1	1	1	2	2.19	0.23	194.46	4.95	163	123	9.76	102.01	38.9	4.0229	1.7619	0.9327	2.2578	348.678	1.16226	5.27023	1	0
1	56	1	1	3	145	5.07	1	0	0	0	2.22	0.21	236.49	6.61	165	211	7.5138	75.0659	38.9	4.3657	1.6286	1.0434	2.8315	552.247	1.36099	5.46591	1	0
1	44	1	0	0	129	0.31	0	1	0	1	2.65	0.19	127.08	8.03	186	222	12.6	59.12	43.2	4.35	3.38	0.65	2.35	368.096	1.01143	4.84482	1	0
1	62	1	1	0	190	1.21	1	0	0	0	2.69	0.19	157.64	7.49	172	206	5.31	83.99	40.1	4.6802	1.476	1.0429	2.9823	916.076	1.24515	5.06031	1	0
1	61	1	1	0	142	1.13	1	0	0	2	2.17	0.21	203.47	5.86	166	194	8.5	58.61	44	5.38	1.23	1.24	3.38	591.841	0.762681	5.31552	1	0
0	57	0	1	0	142	0.33	1	1	0	2	1.83	0.41	58.15	3.51	145	160	6.71	48.75	38	3.26	1.03	1.15	1.64	213.333	0.293333	4.06303	1	0
1	57	1	1	2	154	4.28	1	0	1	1	3.1247	29.3313	125.73	7.95	157	270	5.99	112.59	38.2	6.88	2.59	1.21	4.87	630.45	1.89135	4.83414	1	0
1	64	1	1	0	142	0.8	1	1	0	4	2.19	0.19	186.88	5.57	151	253	6.28	60.79	40.8	4.57	1.4	0.96	3.03	359.657	0.611275	5.23047	1	0
1	60	0	0	3	163	0.94	1	1	1	6	2.92	0.22	232.53	10.05	150	308	7.3	80.9	43.3	3.17	1.05	0.88	1.8	775.31	1.76207	5.44902	2	0
1	68	1	1	3	117	1.71	1	0	0	3	2.41	0.61	165.5	7.69	141	249	5.41	86.48	39.4	5.99	1.06	1.54	3.85	353.562	0.951352	5.10897	1	0
1	55	1	1	0	133	0.79	0	0	0	0	2.7614	0.19	217.98	12.27	165	250	5.25	75.21	44.3	5.46	1.72	1.09	3.59	519.841	1.03968	5.3844	1	0
1	55	0	0	3	145	7.41	1	0	0	1	3.48	0.24	28.47	7.2	174	240	5.52	54.15	46.5	4.41	2.49	0.98	2.59	368	1.012	3.34885	1	0
0	84	0	0	2	186	6.4	1	1	1	6	2.75	1.6	106.59	4.53	129	113	5.29	87.15	35.7	3.3	0.58	1.34	1.41	450.57	1.91392	4.66899	2	0
1	30	0	0	3	160	3.26	1	1	0	6	2.48	0.28	303.39	8.3	179	174	11.58	32.24	45.5	4.62	1.2	0.93	3.25	1480.05	3.31735	5.71502	2	1
0	87	0	0	0	148	0.43	1	0	0	2	2.38	0.72	207.91	4.88	138	158	4.89	59.16	38.3	4.62	0.97	1.16	2.89	314.863	1.1359	5.33711	1	1
1	50	0	0	0	146	0.99	1	0	0	0	2.37	0.19	226.8	5.12	172	215	6.11	79.62	45.4	4.45	1.25	1.12	3.08	620.726	0.779516	5.42407	1	0
1	62	0	1	0	140	0.28	1	0	0	1	2.3	0.2	265.44	10.15	190	158	4.74	71.02	44.6	4.02	1.47	1.2	1.98	1513.02	3.44739	5.58139	1	0
1	57	1	0	0	145	0.52	1	0	0	7	2.52	0.33	163.59	5.79	154	174	5.19	88.65	39.2	3.47	1.45	0.92	2.12	332.556	1.08941	5.09736	2	0
1	70	1	1	3	160	7.11	1	1	0	8	3.06	0.38	529.55	9.44	168	120	11.17	63.57	44.3	2.59	0.98	0.94	1.13	1241.01	4.55038	6.27203	2	1
1	66	0	1	3	187	1.78	1	0	0	11	2.25	0.51	243.89	6.31	171	212	7.12	64.83	43.2	4.6661	1.523	1.0331	3.0283	470.984	0.577622	5.49672	2	0
1	47	0	1	0	160	0.57	1	0	0	2	2.68	0.3	153.16	8.42	199	194	3.12	69	22.1	1.76	0.99	2.58	0.84	491.229	1.54459	5.03148	1	0
0	71	0	1	3	162	0.86	1	0	1	1	3.4	1.67	195.63	6.27	150	191	7.88	65.69	45.9	6.62	1.2	1.52	4.71	430.017	0.945587	5.27623	1	0
0	71	0	1	0	180	0.43	1	1	0	0	2.7668	0.87	73.99	6.14	128	223	7.7	46.99	41.1	2.97	1.42	1.12	1.37	544.814	0.513054	4.30393	1	0
0	71	0	1	3	141	3.31	1	0	0	1	2.48	0.22	113.21	8.21	155	269	4.72	61.04	45	6.37	0.91	2.17	3.33	591.567	1.58338	4.72924	1	0
0	68	0	0	3	160	3.23	1	0	0	1	2.6	0.35	237.11	9.36	154	157	5.46	49.95	44.4	4.92	1.83	1.52	2.74	278.482	1.24164	5.46852	1	1
1	60	0	1	3	153	6.73	1	0	0	0	3.64	0.19	197.06	11.16	173	180	6.21	62.48	47.2	3.2	0.74	0.99	1.96	2505.21	3.34027	5.28351	1	0
0	57	0	0	0	170	0.94	1	1	0	2	2.68	0.19	128.43	5.92	146	227	16.24	67.71	39.2	6	2.04	1.17	4.15	253.02	0.479289	4.85538	1	0
0	78	1	1	0	132	0.2	0	0	0	1	4.41	0.45	357.13	7.98	159	230	6.56	50.04	41.1	6.09	2.24	1.17	3.49	624.121	1.41106	5.8781	1	1
1	75	1	1	0	129	0.43	1	1	0	0	2.6	0.3	251.52	6.04	148	154	3.56	75.73	40.1	3.84	1.57	0.9	1.8	302.867	1.121	5.52752	1	0
1	71	1	1	0	191	0.8	1	0	0	3	4.16	122.17	97.93	6.13	164	174	5.01	73.69	33.3	3.45	0.89	0.79	2.37	728.222	1.54852	4.58425	1	0
1	64	1	1	0	179	0.99	1	0	0	2	2.25	0.19	229.76	7.13	170	182	5.53	77.74	37.2	5.16	2.2	1.09	3.14	642.2	2.25829	5.43704	1	0
0	71	0	1	1	162	5.35	1	0	0	1	2.28	2.06	493.39	4.52	158	180	6.45	76.95	42.4	5.65	1.62	1.36	3.62	292.941	0.699804	6.2013	1	1
1	65	0	1	3	128	0.79	1	0	1	3	2.44	0.27	30.86	4.18	152	143	4.88	88.88	35.1	4.07	1.99	0.9	2.37	310.034	0.715462	3.42946	1	0
1	58	1	1	0	174	0.92	1	1	0	10	3.52	0.3	303.12	8.05	166	231	8.02	35.52	40.8	5.34	1.09	1.41	3.26	545.117	1.81706	5.71413	2	1
0	68	1	1	0	149	0.74	1	1	0	6	2.21	0.27	152.69	4.66	133	297	8.05	72.86	32.2	3.81	1.28	1.34	1.7	364.793	0.528152	5.02841	2	0
1	83	1	1	3	154	2.71	1	0	0	4	2.87	0.64	84.56	8.68	139	261	5.09	107.46	37.7	5.96	0.9	1.03	4.52	1566	3.9	4.43746	1	0
1	67	1	1	0	145	0.55	1	1	0	1	2.45	0.47	633.38	7.37	172	160	7.31	53.06	44	3.36	1.38	0.92	2.02	516.571	1.45286	6.45107	1	1
1	80	1	1	0	169	0.9	1	0	0	3	2.04	0.68	799.4	4.3	150	153	5.1	54.45	43.2	3.89	0.62	1.34	2.19	221.654	0.521538	6.68386	1	1
1	75	1	1	0	142	0.7	1	1	0	2	2.1	0.21	154.78	6.16	151	214	6.72	74.26	42.5	5.3	5.38	0.96	2.37	640.503	1.13734	5.042	1	0
1	45	1	0	0	134	1.14	1	0	0	1	3.14	0.19	555.91	4.92	193	259	7.57	73.48	44.7	5.4	1.53	0.94	3.89	559.838	1.55631	6.32061	1	1
0	73	0	0	0	128	1.29	0	0	0	1	2.95	0.32	71.34	8.1	152	223	5.55	53.77	35.6	3.83	0.72	1.42	2.04	221.142	0.6545	4.26746	1	0
1	73	0	0	0	157	0.48	1	0	0	3	2.35	0.86	169.99	6.73	148	200	4.47	87.33	37.5	4.59	0.75	0.96	3.14	250.19	0.75057	5.13574	1	0
0	46	0	0	1	154	2.42	1	0	0	1	2.48	0.19	40.15	11.57	153	376	8.35	47.76	42.3	5.79	1.64	1.25	3.99	1770	3.71888	3.69262	1	0
1	48	1	1	0	157	1.17	1	1	0	2	2.25	0.19	310.84	8.14	196	196	12.25	84.73	42.4	5.54	2.52	0.95	3.83	375.268	1.37854	5.73928	1	1
1	73	1	1	3	153	0.64	1	0	1	3	2.71	283.75	18.12	4.95	151	218	5.99	95.4	35.7	4.51	1.07	1.21	2.73	486.433	0.736343	2.89702	1	0
1	61	0	0	0	156	1.07	1	1	0	10	3.61	0.55	461.39	7.81	153	166	10.28	137.01	29.8	5.36	0.83	1.45	3.17	894.891	4.09709	6.13424	2	1
1	63	0	0	3	141	2.24	1	0	0	2	3.29	0.19	50.1	11.35	184	235	7.32	59.09	43.7	5.62	1.06	1.14	3.93	4935	12.6	3.91402	1	0
1	76	0	0	0	167	0.62	1	0	0	3	1.7	1.88	79.97	8.01	158	177	5.45	56.57	40.4	5.23	0.67	1.34	3.69	647.447	3.07263	4.38165	1	0
1	66	1	1	3	154	2.32	1	1	0	3	4.18	0.39	204.42	7.83	151	255	5.69	80.7	35.2	4.06	0.56	0.92	2.86	300.946	0.566486	5.32018	1	0
1	59	0	1	3	152	2.77	1	0	0	2	2.6489	0.11	194.78	5.08	151	161	5.33	64.42	38.9	3.99	3.7	0.8	1.63	254.064	0.678555	5.27187	1	0
1	43	1	1	0	165	1.17	1	1	0	3	3.56	139.49	190.26	7.1	182	271	12.3	5.31	75.8	121.1	92.7	5	2.06	793.757	1.05444	5.24839	1	0
1	62	1	1	3	163	1.96	1	1	0	2	2.51	0.3	218.79	7.91	174	253	13.29	89.4	45.4	5.4	5.85	0.91	2.77	574.378	1.06703	5.38811	1	0
0	61	0	0	0	181	1	1	1	0	5	2.01	0.14	181.3	4.99	150	233	16.62	40.11	38.2	6.85	1.13	1.6	4.97	247.221	0.477465	5.20015	1	0
1	76	0	1	0	119	0.83	1	1	0	0	2.34	65.95	119.91	5.8757	151.73	212.07	12.4	8.15	92.2	160.2	129.1	9	2.13	578.356	1.05939	4.78674	1	0
0	57	0	0	3	145	3.39	1	1	0	1	2.51	0.28	273.41	6.05	154	233	7.53	54.6	40.3	6.03	4.54	1.24	3.4	562.849	0.700542	5.61097	1	1
1	66	1	1	3	156	1.52	1	1	0	0	2.25	0.11	141.63	5.4	142	182	8.5	63.33	41.3	6.55	5.54	0.83	3.37	270.932	0.788977	4.95322	1	0
0	70	0	0	3	163	1.96	1	1	0	2	2.69	0.22	152.8	6.86	154	185	9.13	68.61	40.4	5.08	1.46	1.27	3.09	680.536	0.846071	5.02913	1	0
0	68	1	0	3	140	2.79	1	0	0	3	3.47	0.49	192.41	4.81	139	195	4.81	69.91	43	6.59	1.83	1.07	5.23	422.5	0.996667	5.25963	1	0
1	61	0	1	0	152	0.29	1	0	0	4	2.94	0.35	53.22	7.62	175	346	5.62	99.92	40.5	5.47	2.75	0.84	3.53	1028.06	1.24793	3.97443	1	0
1	56	1	0	0	150	0.84	1	1	0	2	3.38	236.52	175.51	6.27	167	230	11.3	7.32	55.6	127.7	97	14	2.16	694.894	1.54085	5.1677	1	0
1	61	1	1	0	150	0.62	1	1	0	4	1.91	0.19	172.56	6.47	202	122	6.53	68.2	45.9	4.52	3.15	1.04	2.71	234.768	0.846703	5.15075	1	0
0	55	0	0	0	106	0.59	0	0	0	1	2.11	3.82	88.87	5.7	152	242	5.23	47.24	39.7	3.8	0.93	1.49	1.8	369.493	0.656537	4.48717	1	0
1	76	1	0	0	120	0.26	1	1	0	4	2.35	0.25	223.8	6.52	152	142	6.71	88.14	37.7	3.16	1.04	0.81	2.04	331.333	1.00333	5.41075	1	0
1	82	0	1	2	189	2.99	1	0	1	4	1.63	0.23	248.95	5.34	157	188	9.1	74.23	38.5	3.49	1.52	1.03	1.84	372.338	0.871429	5.51725	1	0
1	68	0	1	3	166	3.15	1	0	0	3	1.73	0.8092	624.19	6.88	137	201	6.39	86.88	42.5	3.08	0.71	1.04	1.71	172.286	0.36	6.43645	1	1
0	69	0	0	0	155	1.33	1	0	0	4	2.86	0.46	184.38	5.13	157	190	6.53	67.9	40	5.64	1.17	1.65	3.63	341.084	0.736024	5.217	1	0
1	50	1	1	0	148	1.07	1	0	0	4	2.6	0	394.87	8.46	159	275	6.15	73.03	41.9	6.29	2.1	1.12	4.42	708.803	1.59803	5.97856	1	1
1	85	0	0	1	155	2.4	1	0	0	6	3.82	0.94	183.54	8.13	156	180	5.39	108.56	39.7	5.46	0.76	1.7	3.1	1197.47	3.59242	5.21243	2	0
1	76	1	1	0	161	0.43	1	1	0	2	2.9	5.61	163.16	11.05	182	239	6.36	84.9	35.1	3.52	1.29	0.94	2.13	1700.2	6.54472	5.09473	1	0
1	72	1	1	0	122	1.02	0	0	0	5	2.64	0.4	40.23	5.83	158	268	8.2	53.44	41	5.05	1.36	0.96	3.59	448.578	0.719733	3.69461	1	0
1	73	0	0	0	146	0.52	1	1	0	2	2.5641	0.3	44.47	6.31	163	229	7.01	57.71	43	3.79	1.2	1.2	1.98	322.591	0.633913	3.79481	1	0
0	62	0	0	3	99	2.31	0	0	0	4	2.56	0.44	94.33	12.4	140	218	4.65	56.09	40.4	3.87	2.19	1.02	1.92	751.637	2.13768	4.5468	1	0
1	58	0	1	3	151	2.7	1	0	0	4	4.27	0.19	178.79	12.04	170	224	5.62	75.74	45.2	5.16	2.47	1.86	2.33	697.719	2.80333	5.18621	1	0
1	44	0	1	3	130	2.91	1	1	0	2	3.29	0.33	234.64	8.68	172	434	8.41	64.08	43.5	4.04	1.5	1.1	2.63	794.626	1.06194	5.45805	1	0
0	62	0	0	3	137	2.86	0	1	0	3	2.15	0.33	72.37	5.57	153	208	10.82	57.68	37.7	4.24	0.85	1.32	2.5	385.942	0.779306	4.28179	1	0
0	79	1	0	0	134	0.63	1	1	0	4	3.01	406.11	36.79	7.21	153	248	11.6	5.89	53.3	107.5	72.8	6	2.15	496	1	3.60523	1	0
0	66	0	0	1	150	1.51	1	0	0	2	2.93	0.28	116.61	8.4	123	229	5.62	49.67	36.2	4.44	0.49	1.25	2.86	1186.8	2.53944	4.75884	1	0
1	40	0	0	0	178	1.13	1	0	0	1	2.3	0.25	516.96	6.56	191	185	4.73	90	41.8	3.94	2.03	0.89	2.38	373.776	0.909184	6.24797	1	1
1	49	0	0	3	121	1.79	1	1	0	1	3.01	0.4	226.78	7.6	184	209	8.82	78.32	39.9	4.54	3.88	0.76	2.31	259.91	0.485	5.42398	1	0
0	54	0	0	0	146	0.84	1	0	0	3	2.75	0.2	237.61	5.32	151	198	7.26	70.79	38.1	4.4	5.12	0.8	2.06	403.157	0.468313	5.47063	1	1
0	66	0	0	3	152	2.05	1	0	0	7	2.58	0.13	464.15	7.64	179	129	8.11	62.06	44.8	5.73	1.26	1.64	3.7	648.198	1.65818	6.14021	2	1
1	63	1	0	0	143	0.66	1	0	0	8	3.22	0.2448	204.98	7.5	168	222	5.69	76.48	37.6	4.88	1.84	0.87	3.36	752.742	2.61086	5.32291	2	0
1	34	1	0	3	121	3.24	0	0	0	1	2.87	0.26	97.94	7.01	169	206	5.28	68.42	40.7	5.06	2.05	0.71	3.43	348.615	0.947692	4.58436	1	0
1	40	1	1	1	140	2.53	1	0	0	3	3.28	0.3596	312.8	12.05	177	277	5.07	77.32	41.7	4.97	1.61	1.2	3.39	969.5	2.555	5.74556	1	1
1	52	0	0	1	132	1.8	0	1	0	1	3.6	0.1	234.44	5.59	164	216	23.23	45.72	40.8	5.23	5.4	0.9	2.13	328.364	0.623283	5.4572	1	0
1	55	0	0	1	161	3.45	1	0	0	0	2.72	0.3647	190.36	4.92	171	294	5.46	90.63	36.5	4.77	1.15	1.06	3.17	479.964	0.669337	5.24892	1	0
0	73	0	0	0	131	1.14	1	1	0	2	2.05	0.2	274.33	4.21	156	202	7.03	59.49	43.1	6.55	1.17	1.69	4.77	301.688	0.388312	5.61433	1	1
0	82	0	0	0	146	0.64	1	0	0	2	4.31	0.45	107.36	9.05	134	202	6.17	54.64	39.1	4.56	1.1	1.61	2.43	1543.71	6.19011	4.67619	1	0
1	62	1	1	0	117	1.16	1	1	0	4	5.93	4.72	220.33	11.21	187	269	7.67	90.35	41.6	6.66	4.96	1.07	3.94	1638.63	4.44683	5.39513	1	0
1	66	1	0	0	160	0.67	1	0	0	2	2.53	0.22	42.65	4.5	150	176	10.85	60.27	40.6	4.28	0.51	1.58	2.31	524.615	0.834615	3.75303	1	0
1	70	1	1	2	157	2.77	1	0	1	1	2.45	0.29	139.51	5.67	165	167	5.94	160.97	40.2	4.88	1.5	1.15	2.98	477.321	1.1147	4.93814	1	0
1	75	0	1	0	166	1.25	1	0	0	2	3.74	1.25	148.81	13.95	140	311	5.75	80.77	41	3.77	0.93	0.97	2.34	1586.86	5.76576	5.00267	1	0
1	74	0	0	3	148	1.82	1	1	0	2	4.41	0.26	230.89	10.08	157	267	13.99	71.08	37.5	4	1.71	0.8	2.4	599.288	1.72828	5.44194	1	0
1	55	1	1	3	170	2.94	1	0	0	1	3.29	0.21	83.08	6.08	158	194	5.56	115.38	44.3	5.21	2.25	0.83	3.2	391.251	1.02855	4.4198	1	0
1	64	1	1	0	140	0.96	1	0	0	4	3.14	0.19	190.43	4.99	164	206	5.04	77.95	44	5.85	1.4	1.24	4.16	766.409	1.89742	5.24928	1	0
0	73	0	0	0	131	0.95	0	1	0	4	2.56	0.88	95.38	6.6	141	244	9.53	48.25	35.4	5.09	1.3	1.11	3.33	296.349	0.340073	4.55787	1	0
0	72	0	0	3	143	2.32	1	0	0	4	3.48	0.2	191.2	6.78	171	187	6.33	61.27	39.9	5.19	3.25	0.89	3.12	355.563	0.608451	5.25332	1	0
1	46	0	1	3	131	4.96	1	0	0	2	2.97	0.32	15.25	8.19	134	366	5.12	60.19	38.8	5.37	1.48	1.24	3.36	749.854	1.18829	2.72458	1	0
1	68	1	1	0	173	0.95	1	1	0	3	2.97	0.32	154.24	5.96	169	241	6.38	63.02	36.7	4.91	0.83	1.37	3	954.455	2.69307	5.03851	1	0
1	61	0	0	0	136	0.79	1	0	0	3	2.04	0.19	126.7	4.97	167	250	5.81	50.63	40.2	4.66	0.81	1.62	2.78	715.517	1.08759	4.84182	1	0
1	63	1	0	3	140	2.07	1	1	0	4	3.41	0.47	343.86	6.03	134	194	10.59	93.63	33.1	5.13	5.8	0.79	1.89	441.437	1.0012	5.84023	1	1
1	69	0	0	1	128	1.74	0	0	0	1	3.53	0.21	190.43	8.03	175	261	5.78	78.21	42.2	4.34	2.04	0.86	2.72	963.566	1.58748	5.24928	1	0
0	66	0	0	0	167	1.35	1	1	0	5	2.9033	0.4259	79.96	7.86	152	263	10.95	52.07	41.7	6.6	5.79	1.11	3.56	550.94	1.2569	4.38153	1	0
0	70	0	0	3	155	1.5	1	0	0	8	2.35	0.32	32.71	4.97	151	61	6.37	58.78	27.3	4.1	0.73	1.17	2.53	196.112	1.44673	3.48768	2	0
0	39	1	0	0	189	1	1	1	0	4	3.41	0	13.49	9.73	145	354	11.4	48.51	33.2	5.25	2.2	0.96	3.49	473.293	0.842301	2.60195	1	0
1	62	0	0	0	123	1.15	0	0	0	4	2.86	0.27	212.8	6.04	165	215	5.3	77.92	37.5	4.11	1.24	0.8	2.71	881.697	1.88642	5.36035	1	0
1	80	0	0	3	123	3.27	0	0	0	1	3.48	2.85	173.24	6.42	166	234	6.67	74.24	39.8	5.65	2.24	1.27	3.74	724.043	1.73275	5.15468	1	0
1	59	1	0	3	143	2.09	1	0	0	2	2.11	0.19	202.77	7.6	180	167	5.86	82.2	39.5	4.67	1.55	0.92	3.21	399.813	1.29281	5.31207	1	0
1	76	0	0	3	147	1.91	1	1	0	10	2.62	2.53	456.97	7.25	156	311	12.58	41.61	36.6	4.21	0.9	0.85	3.32	1614.69	4.15354	6.12462	2	1
0	71	0	0	0	138	1.05	1	0	0	4	3	0.53	207.34	11.52	166	134	5.32	63.52	37.2	4.91	1.1	1.37	3.25	432.124	1.80589	5.33436	1	1
1	51	0	0	0	191	0.95	1	1	0	4	3	0.27	308.45	8.72	184	196	17.54	79.25	41.7	4.41	2.05	0.99	3.02	567.169	1.33111	5.73156	1	1
0	78	0	0	1	151	2.56	1	1	0	13	3.11	0.21	74.12	6.19	140	266	7.47	76.78	38.8	6.07	1.37	1.51	4.32	747.676	1.15243	4.30569	2	0
0	63	0	0	0	149	1.23	1	1	0	3	2.86	0.3	63.27	4.68	153	240	4.98	43.94	43.4	6.22	0.72	1.93	3.71	373.988	0.592147	4.14741	1	0
1	78	1	0	0	181	0.5	1	1	0	10	2.25	0.77	78.43	6.87	197	260	11.19	94.74	39.6	5.55	3.64	0.93	4.5	293.669	0.835827	4.36221	2	0
0	66	1	0	3	119	2.88	0	0	0	4	3.17	0.01	91.69	5.54	152	208	5.07	65.43	37.6	4.16	1.31	1.07	2.43	460.778	0.996875	4.51841	1	0
1	45	1	1	0	184	1.29	1	1	0	9	4.22	0.35	416.88	8.35	163	201	18.6	73.29	34.3	7.31	6.82	0.84	2.93	858.062	2.56138	6.0328	2	1
1	73	1	1	0	133	0.7	1	0	0	3	3.09	0.52	272.4	3.39	169	170	6.21	80.11	44.3	4.82	1.15	1.38	3.24	518.831	0.549351	5.60727	1	0
0	71	0	0	3	118	2.313	1	0	0	4	3.06	0.31	296.29	7.55	172	306	6.75	62.53	42.8	4.83	1.63	0.99	3.57	758.01	1.36244	5.69134	1	1
0	77	0	0	3	166	0.8	1	0		3	3.83	0.27	86.75	5.97	143	216	7.23	53.14	37.5	5.03	1.08	1.38	1.38	656.372	1.88403	4.46303	1	0
0	92	0	0	3	140	1.71	1	1		2	2.64	1.25	257.1	5.56	131	165	8.64	65.47	38.2	5.13	1.72	0.76	0.76	284.483	0.827586	5.54947	1	1
0	55	0	0	3	156	0.42	1	0		1	2.11	0.24	223.37	6.19	136	199	5.13	85.46	40.3	5.07	0.85	1.05	1.05	302.054	0.591964	5.40883	1	1
1	64	0	0	0	145	0.4	1	0		2	2.68	0.19	171.23	6.48	173	124	7.69	67.76	39.1	5.84	1.35	1.18	1.18	346.234	1.34026	5.14301	1	0
1	84	0	0	0	125	0.83	1	0		0	2.22	0.75	135.56	6.2	154	218	6.39	74.03	43.9	5.85	1.51	1.32	1.32	768.19	1.30381	4.90941	1	0
1	64	0	0	0	173	0.78	1	0		3	3.48	0.3565	131.86	6.78	177	185	5.91	102.94	42.7	5.77	2.07	1.05	1.05	650.221	1.89794	4.88174	1	0
1	93	0	0	0	108	0.34	1	0		0	2.95	1.98	165.93	6.38	138	175	4.93	81.56	34	4.41	1.37	0.96	0.96	313.108	0.966162	5.11157	1	0
1	78	0	0	0	130	0.8	1	0		5	3.17	0.54	282.23	7.21	149	169	6.7	128	37.3	4.83	1.42	1.17	1.17	732.807	2.29815	5.64272	1	1
1	72	0	0	3	155	0.83	1	1		1	2.45	0.55	209.7	7.75	156	225	8.61	76.67	45.3	6.15	3.45	1.16	1.16	711.818	2.02473	5.34568	1	0
1	68	0	0	3	140	1.12	1	1		4	1.81	0	118.19	4.84	140	197	10.91	66.68	38.2	4.21	2.67	0.8	0.8	929.84	1.9824	4.77229	1	0
1	57	0	0	3	158	0.28	1	1		5	2.56	0.35	300.83	10.79	155	248	7.79	72.44	42.7	3.77	4.01	1.05	1.05	601.493	1.86754	5.70655	1	1
0	61	0	0	0	125	0.72	1	0		4	2.01	0	130.89	7.82	134	211	5.14	54.19	37.7	6.28	0.65	1.78	1.78	232.036	0.527855	4.87436	1	0
0	73	0	0	0	158	0.83	1	0		3	2.48	0.57	51.5	5.09	143	229	6.18	105.4	39.1	4.06	1.31	1.23	1.23	403.613	0.6345	3.94158	1	0
1	41	0	0	0	145	0.9	1	0		3	1.94	0.19	86.83	6.96	152	201	6	70.05	42	3.42	0.87	1.03	1.03	250.343	0.834477	4.46395	1	0
0	88	0	0	3	180	0.65	1	1		4	3.06	1.08	117.12	9.43	144	209	12.74	60.01	39.5	6.5	1.32	1.41	1.41	1386.19	3.05094	4.7632	1	0
0	77	0	0	3	127	2.35	1	0		2	2.9	0.55	77.61	6.19	135	218	5.23	84.37	44.8	5.28	1.4	1.6	1.6	517.266	0.949112	4.3517	1	0
0	52	0	0	0	175	0.72	1	1		1	2.56	1.1	233.38	6.34	162	281	12.09	46.84	37.6	5.42	2.27	0.98	0.98	316.529	0.608276	5.45267	1	1
0	65	0	0	0	158	0.52	1	1		10	4.41	0.24	294.3	7.42	150	268	12.08	37.51	41.5	4.34	1.29	1.22	1.22	1171.18	2.14134	5.6846	2	1
1	62	0	0	0	143	0.94	1	1		5	3.55	0.19	286.92	8.68	157	231	10.45	60.19	35.6	5.52	1.46	1.07	1.07	352.773	0.901022	5.6592	1	1
0	70	0	0	0	148	0.62	1	1		1	2.31	0.19	78.96	5.51	123	273	13.07	90.39	43	2.65	1.74	1.09	1.09	410.879	0.526768	4.36894	1	0
0	60	0	0	3	138	1.45	0	0		0	2.45	0.19	117.12	8.72	152	180	6.99	63.71	44.4	4.35	2.43	1.33	1.33	882.92	2.79591	4.7632	1	0
0	77	0	0	0	134	0.46	1	0		8	3.29	0.77	240.09	6.74	153	188	6.55	46.43	39	5.61	0.93	1.56	1.56	495.03	1.44822	5.48101	2	1
1	67	0	0	3	146	1.14	1	1		2	3.12	0.19	238.3	8.1	146	209	5.95	64.71	40.4	2.77	1.18	0.93	0.93	1003.83	1.48894	5.47353	1	0
1	59	0	0	0	181	0.76	1	0		3	2.14	0.2	139.41	6.8	167	201	5.83	83.02	41.3	3.31	1.17	1.11	1.11	560.815	1.33926	4.93742	1	0
0	77	0	0	3	152	0.78	1	0		1	2.68	1.09	147.16	8.27	148	248	6.35	74.65	40.3	6.81	1.72	1.57	1.57	931.879	1.35273	4.99152	1	0
1	49	0	0	3	110	1.2	1	0		1	2.76	0.19	211.14	8.66	152	185	5.53	59.55	44.9	6.2	3.9	0.91	0.91	276.915	1.00288	5.35252	1	0
0	67	0	0	0	181	1.01	1	0		8	2.8319	1.2104	210.3	3.86	124	207	5.38	73.13	36	4.12	0.98	0.75	0.75	368.189	0.604754	5.34854	2	1
1	81	0	0	3	149	1.02	1	0		8	2.35	1.73	130.36	5.52	157	134	5.65	75.95	44.5	4.12	1.42	1.1	1.1	519.41	1.27914	4.8703	2	0
0	55	0	0	0	143	1.09	1	1		2	2.53	3.1124	28.02	5.54	146	264	5.06	64.73	36.5	4.2	1.49	0.86	0.86	445.587	0.742646	3.33292	1	0
1	65	0	0	0	142	0.44	1	0		0	2.74	0.6574	129.36	7.88	159	210	8.22	112.58	39.9	5.85	4.12	1.31	1.31	633.58	1.6292	4.8626	1	0
0	87	0	0	0	115	0.49	1	1		5	2.4685	0.7108	130.62	8.29	146	153	8.63	72.3	45.3	2.99	0.6	0.74	0.74	228.212	1.04411	4.87229	1	0
1	55	0	0	0	148	1.49	1	0		0	2.09	0.3409	131.65	5.09	158	182	5.26	65.17	37.5	3.98	0.82	0.87	0.87	471.744	1.14048	4.88015	1	0
1	60	0	0	3	135	0.28	1	0		1	2.9	0.6028	32.89	7.11	156	190	5.58	78.91	43.6	5.57	4.74	0.75	0.75	334.64	0.792568	3.49317	1	0
1	59	0	0	0	117	0.32	0	0		1	2.94	0.5626	233.23	4.09	156	163	5.96	58.26	36.8	4.64	1.3	1.09	1.09	304.968	0.636129	5.45203	1	0
1	67	0	0	1	161	1.55	1	0		3	2.92	0.1	143.1	6.04	163	259	5.8	65.54	41.9	4.7704	1.6093	1.0864	3.0473	681.136	0.999351	4.96354	1	0
1	74	0	0	0	143	0.2	1	1		0	2.66	0.9694	132.14	7.38	159	135	7.11	86.63	34.3	5.06	1.68	0.89	0.89	467.24	1.07292	4.88386	1	0
1	48	0	0	0	178	0.86	1	0		1	2.65	0.17	28.36	7.89	163	217	5.53	91.9	39.7	3.29	2	0.95	0.95	976.5	1.575	3.34498	1	0
0	55	0	0	0	184	1.03	1	0		6	2.58	0.51	201.33	6.34	151	252	5.71	43.17	47.4	5.84	1.14	1.58	1.58	402.978	0.607665	5.30495	2	0
0	82	0	0	0	108	0.3	0	0		4	3.19	0.39	35.83	5.54	139	221	5.5	54.14	36.9	5.93	0.68	1.68	1.68	608.551	0.743478	3.57879	1	0
1	54	0	0	1	187	1.6	1	1		7	2.46	0.2	232.13	5.63	137	174	12.68	70.36	40.2	3.79	5.37	0.78	0.78	457.51	0.815105	5.4473	2	0
1	40	0	0	0	129	0.52	0	0		2	2.51	0.02	209.02	5.51	181	200	6.21	81.13	47	4.42	2.12	0.75	0.75	397.5	1.21237	5.34243	1	0
1	83	0	0	3	179	0.62	1	0		0	3.52	0.3	139.01	7.66	165	178	10.87	122.88	41.8	5.99	4.48	1.24	1.24	621.873	1.43241	4.93455	1	0
1	79	0	0	2	155	9.28	1	0		4	3.52	0.97	135.3	9.46	158	275	6.66	117.67	43.9	5.94	1.74	1	1	1382.8	3.77128	4.90749	1	0
0	63	0	0	3	151	1.25	1	1		5	2.08	0.19	221.87	6.83	130	197	7.25	48.59	38.7	4.3	2.92	0.92	0.92	300.602	0.564582	5.40209	1	1
1	75	0	0	0	184	0.22	1	0		0	3.03	0.87	225.5	6.09	134	243	4.91	112.37	38.3	4.61	0.66	1.35	1.35	369.085	0.926509	5.41832	1	0
1	66	0	0	3	147	1.81	1	0		4	4.7	0.69	407.19	9.26	161	258	7.9	110.76	38.8	4.55	1.69	1.15	1.15	758.472	1.6463	6.00928	1	1
1	66	0	0	0	160	0.54	1	0		4	2.45	0.39	132.36	8.08	145	242	7.98	58.46	41.1	3.75	1.15	1.11	1.11	660.458	1.50104	4.88553	1	0
1	62	0	0	0	208	1.06	1	0		3	2.34	0.3	66.6	5.27	160	196	5.66	75.41	37.3	4.74	1.52	1.05	1.05	589.647	1.08303	4.1987	1	0
0	65	0	0	3	130	0.23	1	1		0	2.83	0.14	127.2	4.79	134	256	4.95	58.66	40	5.82	1.15	1.84	1.84	412.359	0.595988	4.84576	1	0
0	76	0	0	0	145	0.51	1	0		4	2.25	0.33	113.54	7.44	123	227	4.9	90.52	37.6	4.99	0.65	1.16	1.16	335.055	0.98893	4.73216	1	0
1	60	0	0	0	155	0.71	1	1		0	2.31	0.1	117.79	7.78	147	183	12.75	55.56	43	3.21	1.05	1.11	1.11	298.614	0.685343	4.7689	1	0
1	65	0	0	0	123	0.5	1	0		4	2.31	0.2727	135.64	5.73	158	231	7.14	66.13	40.2	4.5036	1.5092	1.0047	2.8955	618.81	1.55372	4.91	1	0
0	58	0	0	0	192	0.55	1	0		1	2.49	0.19	163.25	7.54	145	221	4.82	74.21	40.2	4.36	1.85	0.85	0.85	528.708	0.885167	5.09528	1	0
1	62	0	0	3	147	0.49	1	1		3	3.13	0.24	202.7	10.79	130	272	11.03	68.12	38.4	3.79	2.25	0.76	0.76	790.876	2.44241	5.31173	1	0
1	93	0	0	3	121	0.6	0	0		4	3.48	2.44	210.32	7.85	137	199	9.84	70.89	33.8	5.16	0.9	1.05	1.05	578.714	1.36681	5.34863	1	0
1	65	0	0	3	143	2.67	1	0		9	2.4313	0.2489	259.2	6.7574	162.64	197.46	7.1922	72.2005	40.289	4.3499	1.7209	0.9285	2.7948	478.375	1.16471	5.5576	2	0
1	54	0	0	0	147	0.87	1	0		2	3.7	0.2	87.36	11.75	157	304	6.06	77.55	44.9	7.01	6.04	1.07	1.07	970.877	2.74656	4.47004	1	0
1	70	0	0	0	125	0.2	0	0		2	2.41	0.34	183.3	6.59	132	142	4.72	68.7	38.5	4.55	0.65	1.38	1.38	283.241	1.11701	5.21112	1	0
1	66	0	0	0	140	1.02	1	0		6	1.94	4.0953	176.63	8.4	150	278	4.55	73.3	37.8	2.84	1.08	0.86	0.86	248.182	4.32727	5.17406	2	0
1	81	0	0	3	162	1.01	1	1		4	3.48	0.5077	331.19	7.68	160	178	14.43	84.31	42.1	5.04	2.67	1.24	1.24	652.252	1.86881	5.80269	1	1
1	71	0	0	0	162	0.97	1	1		2	3.05	0.6313	887.56	5.04	170	168	10.62	75.3	38.9	4.08	2.35	0.89	0.89	343.893	0.757383	6.78848	1	1
0	44	1	1	3	106	1.59	0	1	0	4	3.41	0.72	137.67	7.63	130	307	6.88	42.32	33.5	4.26	1.72	0.63	2.64	455.44	0.934615	4.92486	1	0
1	46	1	1	3	150	3.52	1	1	0	6	2.36	0.19	304.1	8.09	168	321	8.76	52.95	40.8	3.15	1.53	0.66	1.92	266.523	3.80748	5.71736	2	1
1	70	0	0	2	177	1.65	1	1	0	13	2.01	0.47	353.92	9.52	134	196	12.85	122.47	35.9	5.35	3.99	0.9	2.96	832.41	2.33584	5.86907	2	1
1	65	1	0	1	138	1.76	1	0	0	10	2.76	0.26	177.79	8.06	145	218	5.37	83.84	42.9	4.65	1.74	0.88	3.21	599.209	2.28139	5.1806	2	0
1	51	1	1	0	164	1.14	0	0	0	11	3.1935	0.83	828.25	9.43	135	232	5.25	51.22	42.5	4.98	2.72	1.05	2.66	727.382	1.94386	6.71932	2	1
1	71	1	1	1	137	3.89	1	1	0	3	2.6317	0.5158	283.48	5.38	143	121	9.63	64.12	39.3	5.19	1.61	1.15	3.49	454.05	1.87624	5.64714	1	1
1	38	0	0	0	200	1.49	1	0	0	2	2.75	0.19	173.56	6.67	169	126	5.69	66.8	10.5	1.04	12.69	299.23	64	0.871429	1.37594	5.15652	1	0
1	61	1	1	0	113	1.01	1	0	0	11	2.7	0.23	219.22	7.9	165	307	5.09	62.94	45.3	5.9	2.19	1.19	3.48	657.857	0.942857	5.39008	2	0
1	40	0	0	3	110	2.46	0	0	0	4	1.64	0.19	137.28	4.51	134	267	5.16	55.05	40.8	4.24	0.92	1.19	2.67	590.439	0.995122	4.92202	1	0
1	57	1	1	3	143	2.22	1	0	0	9	2.8	0.19	231.42	6.69	160	129	4.25	64	41.4	2.93	1.31	0.81	1.66	0.131892	0.659459	5.44423	2	0
1	75	1	1	1	170	2.88	0	0	0	3	3.09	0.79	274.02	7.94	156	165	4.25	64	41.4	2.93	1.31	0.81	1.66	460.079	1.31053	5.6132	1	0

## Sheet: Before Imputation 
Sex	Age	Smoking	Alcohol consumption	TOAST	Systolic blood pressure	Largest diameter	Hypertension	Diabetes	Atrial fibrillation	Body mass index	NIHSS	Fibrinogen	D-dimer	Ferritin	White blood cell count	Hemoglobin	Platelet	Glucose	Creatinine	Albumin	Total cholesterol	Triglycerides	HDL-C	LDL-C	SII	SIRI	log（Ferritin）	NIHSScustom	SF	Age_custom
1	44	1	1	0	135	0.86	0	1	0	23.3887	2	1.78	0.15	230.1	7.78	144	307	11.13	63.53	40.1	3.4	0.87	1.13	1.97	739.184	1.0835	5.43851	1	0	1
1	76	1	1	0	143	0.78	1	0	0		4	2.29	0.11	128.47	8	138	382	5.51	75.21	36.9	3.35	0.91	0.8	2.06	1450.14	1.2907	4.8557	1	0	2
1	53	1	1	3	136	1.61	1	1	0		10	3.5	117.11	269.95	9.22	156	278	14.3	5.27	133.2	170.4	131.1	7	2.1	712.008	1.56232	5.59824	2	0	1
0	59	0	0	1	121	4	0	1	0	24.0346	6	3.17	188.2	118.25	5.04	135	247	11.8	5.54	59.6	162.6	122	8	2.15	530.528	0.816197	4.7728	2	0	1
0	64	0	0	3	145	4.01	1	1	0	23.0681	7	3.24	0.2	48.32	7.83	138	254	12.1	56.48	38.5	4.67	2.07	0.88	3.22	1278.19	1.40903	3.87785	2	0	1
0	56	0	0	3	122	1.61	1	1	0	26.0262	1	4.37	380.68	200.22	5.98	155	246	8.1	8.12	47.6	195.1	146.1	9	2.36	1049.27	3.02837	5.29942	1	0	1
1	62	0	0	0	120	0.57	0	1	0	23.5294	1	4.51	0.29	241.45	5.84	160	225	10.4	62.06	35.5	5.71	1.16	1.25	3.87	479.913	0.83185	5.48666	1	0	1
0	64	0	0	3	146	4.3	1	1	0		10	3.85	81.72	116.22	5.11	147	178	16.4	8.22	48.9	171.9	126.6	9	2.16	351.253	0.927467	4.75548	2	0	1
1	35	0	0	3	145	2.08	1	0	0	30.8642	2	3.01	0.15	224.67	4.24	168	218	4.5	83.3	42.2	3.42	1.34	1	1.85	405.319	0.502	5.41463	1	0	1
0	67	1	0	3	150	1.79	1	0	0	24.3865	4	3.54	0.25	108.23	8.86	130	250	5.97	65.45	38.7	3.43	1.24	1	1.79	393.791	1.22863	4.68426	1	0	2
1	52	1	1	3	147	1.5	1	1	0	22.4913	9	3.82	0.68	344.78	6.44	147	271	9.75	55.54	34.1	3.83	1.77	0.76	2.71	452.484	0.784751	5.84291	2	1	1
1	65	0	0	1	125	2.77	1	1	0	27.6817	2	2.93	27.62	245.13	5.17	155	158	15	6	92.8	136.6	100.3	12	2.09	311.949	0.789744	5.50179	1	0	2
0	68	0	0	0	161	0.66	1	1	0		0	3.19	0.34	60.82	7.46	135	235	6.58	50.34	37.6	4.95	1.33	0.93	3.33	652.06	1.41511	4.10792	1	0	2
0	66	0	0	3	159	4.34	1	1	0		2	2.63	1.13	105.48	6.54	142	253	7.21	58.46	42.8	3.69	2.72	1.28	1.81	645.533	0.484788	4.65852	1	0	2
0	72	0	0	0	141	0.17	1	0	0		2	5.64	0.93	191.69	9.42	155	365	5.98	97.89	36.8	5.24	2.69	1.5	3.09	846.635	0.858233	5.25588	1	0	2
1	77	0	1	1	165	1.56	1	0	0	26.1224	4	1.17	0.32	174.49	4.98	149	168	4.7	61.99	39.7	4.14	1.47	1.06	2.43	738.795	1.84699	5.16187	1	0	2
1	58	0	1	0	176	1.16	1	1	0	25.9516	6	2.26	0.19	432.83	3.57	163	86	10.98	50.94	44.4	3.68	4.71	0.94	1.99	165.027	0.441351	6.07035	2	1	1
0	70	0	0	3	149	2.21	1	1	0		8	3.27	41.04	229.53	4.65	156	229	8.9	5.86	65.8	166.1	141.1	13	2.08	629.75	1.485	5.43603	2	1	2
0	68	0	0	3	142	1.366	1	0	1		3	2.41	0.15	74.95	5.32	138	234	5.38	52.74	40	7.95	4.78	1.17	4.25	515.432	0.991216	4.31682	1	0	2
1	74	0	1	3	166	1.82	1	0	0	19.0311	0	3.14	0.21	264.53	7.23	154	190	4.47	101.91	35.9	3.26	0.96	1.03	1.94	714.234	2.48102	5.57795	1	0	2
1	63	1	1	3	139	3.55	1	0	0		0	3.75	0.24	355.13	6.13	133	269	6.2	64.08	36.1	4.21	0.83	0.95	2.81	1283.35	2.29	5.87248	1	1	1
0	60	0	0	0	136	0.6	1	1	0	25.3902	0	3.24	0.15	179.38	5.16	130	185	4.08	48.57	38.8	3.66	0.76	1.58	1.47	304.39	0.674593	5.18951	1	0	1
0	62	0	0	3	169	1.2	1	1	1	26.1719	1	3.14	0.26	74.48	8.18	132	233	6.86	72.04	38	5.51	1.68	0.9	3.44	816.181	1.22602	4.31053	1	0	1
1	67	0	0	2	104	9.1	0	1	1	21.9713	11	3.43	95.19	305.76	12.41	168	265	16.4	5.78	113.9	281.6	194.4	14	2.09	1609.51	5.16258	5.7228	2	1	2
1	76	1	1	3	155	3.64	1	0	0		1	2.69	54.57	251.57	4.88	135	188	8.5	5	64.7	159.8	120.8	11	2.19	433.846	1.17692	5.52772	1	0	2
0	70	0	0	0	154	0.57	1	0	0	30.4438	0	3.79	118.16	93.48	4.96	133	200	10.4	5.4	58.1	170.2	119.9	11	2.11	305.435	0.412337	4.53775	1	0	2
0	68	0	0	0	133	0.72	1	0	0		2	3.03	0.21	85.55	12.18	138	256	4.95	49.32	36.2	4.75	1.14	1.18	3.06	699.381	3.19639	4.4491	1	0	2
1	18	0	0	3	131	6.93	0	1	0		10	3.08	204.98	229.82	7.49	161	233	12.9	5.2	81.1	323.4	229.9	21	2.29	561.492	2.02426	5.4373	2	0	1
0	68	0	0	3	123	1.89	0	0	0	23.1473	1	2.76	692.99	55.78	8.52	130	257	9	5.39	51.6	124.8	94.1	9	2.21	1095.63	1.91842	4.02142	1	0	2
0	72	0	0	2	122	1.84	1	1	1		11	3.45	0.92	76.8	8.97	134	360	4.39	57.04	33.9	2.98	0.75	1.13	1.48	1968.75	2.73438	4.3412	2	0	2
1	60	1	1	0	131	1.11	0	0	0	24.2215	3	2.16	0.34	177.49	5.96	175	255	5.17	62.98	38.6	5.94	0.85	1.52	4.09	327.543	0.732155	5.17891	1	0	1
0	62	0	0	3	168	3.16	1	0	0		6	3.14	1.41	68.59	5.48	156	268	6.03	45.67	32.2	3.73	1.16	0.78	2.36	669.063	0.973636	4.22815	2	0	1
1	44	1	1	0	171	1.3	1	1	0	30.8642	3	4.41	0.19	289.92	5.43	140	122	8.72	237.98	31.5	5.19	5.48	0.78	2.13	175.259	0.574619	5.66961	1	1	1
0	53	1	1	0	173	0.47	1	0	0	28.0404	4	2.45	0.17	180.09	5.98	181	231	5.42	56.61	44.8	5.16	2.83	1.33	2.69	533.5	0.785238	5.19346	1	0	1
1	68	1	0	0	138	0.76	1	0	0		2	2.38	0.16	184.85	7.72	168	259	6.66	89.14	40.2	6.13	2.53	0.99	3.79	557.846	1.33538	5.21954	1	0	2
1	70	1	1	1	151	2.07	1	1	0		9	2.91	37.85	86.13	5.45	177	164	10.5	13.9	57.7	133.7	93.2	8	2.18	576.216	1.33514	4.45586	2	0	2
0	73	0	0	3	159	2.73	1	0	0	23.4375	2	4.71	0.53	156.86	6.72	147	327	6.28	49.65	34	5.37	0.87	1.37	3.07	801.246	1.88673	5.05535	1	0	2
1	67	0	1	3	108	3.17	1	1	0	24.5779	2	3.08	49	453.94	4.36	176	183	5.4	5.54	62.5	168.6	121.4	7	2.25	739.224	1.81776	6.11797	1	1	2
1	30	1	0	3	109	1.54	0	0	0	27.0416	3	3.86	0.19	310.13	5.41	182	377	11.6	155.86	50.8	4.91	1.26	0.85	3.67	3006.69	6.61951	5.73699	1	1	1
1	71	1	1	3	110	1.09	0	0	1	22.8571	1	4.08	0.45	207.94	6.12	169	228	3.82	99.2	36.2	4.78	0.53	1.29	2.98	732.263	1.02774	5.33725	1	0	2
1	54	0	0	3	101	2.74	1	0	0	25.9516	9	2.4	1.06	540.82	9.49	146	443	4.83	77.45	41.5	2.83	1.27	0.61	1.79	2096.87	3.31333	6.29309	2	1	1
1	51	1	1	0	115	0.62	1	0	0	24.5089	0	4.71	0.18	171.41	5.89	141	175	4.61	110.73	35.2	4.28	1.87	0.79	2.76	228.788	0.614459	5.14406	1	0	1
1	50	1	1	0	143	0.74	1	0	0	27.7551	0	2.69	0.13	210.49	5.68	171	230	6.81	65.35	44.9	5.1	1.95	0.8	3.54	613.333	0.933333	5.34944	1	0	1
1	68	1	1	2	179	2.02	1	0	1	24.2215	0	2.53	2.43	1009.95	11.3	199	242	4.84	82.11	50.5	6.44	1.31	1.54	4.58	1686.67	5.22727	6.91766	1	1	2
1	55	1	1	0	151	1.18	1	0	0		4	3.25	0.12	223.43	9.46	191	227	7.62	52.82	40.8	5.59	1.16	1.31	3.74	682.066	2.52394	5.4091	1	0	1
1	54	1	1	3	133	2.84	1	0	0		1	2.1	0.21	184.59	6.76	168	273	5.43	72.77	37.3	4.48	2.83	0.94	2.76	254.858	0.401424	5.21814	1	0	1
1	74	0	0	3	138	6.01	1	1	0	21.2953	5	2.57	0.23	404.26	8.46	153	203	4.36	58.83	43.5	4.04	0.99	1.16	2.21	523.933	2.32286	6.00206	1	1	2
1	65	1	1	1	126	1.51	1	1	0	25.9909	2	5.56	0.34	157.69	6.11	164	227	8.25	84.07	39.9	4.95	3.03	0.78	2.94	320.232	0.775893	5.06063	1	0	2
1	60	1	1	0	145	0.93	1	1	0	23.1206	0	2.8	0.35	45.51	6.11	155	126	8.15	93.69	41.5	3.83	1.86	1	1.82	187.885	0.387699	3.81793	1	0	1
1	42	1	0	3	142	3.63	1	1	0		7	2.23	208.76	291.68	10.5	180	256	6.61	7.53	67.2	160.2	110.7	9	2.26	742.506	2.34934	5.67566	2	1	1
1	40	0	1	0	139	0.11	1	0	0	32.872	0	3.23	0.19	330.97	7.81	161	297	14.7	111.56	40.4	3.62	2.23	0.94	1.85	551.739	0.835968	5.80203	1	1	1
1	62	1	1	0	141	0.4	1	0	0		2	3.02	0.24	126.43	6.24	176	177	6.14	62.54	40.7	3.57	1.25	0.96	2.08	396.724	0.806897	4.83969	1	0	1
1	53	1	0	1	145	2.31	1	1	0		4	1.93	0.19	232.12	8.94	177	257	9.3	60.05	38.3	5.23	1.22	1.27	3.31	668.2	1.638	5.44725	1	0	1
0	62	0	0	3	112	1.74	1	1	0	20.0288	5	1.95	304.8	301.34	6.72	133	199	14.44	5.46	62.6	159.9	109.3	7	2.18	717.008	2.26992	5.70824	1	1	1
1	61	0	1	3	175	2.6	1	1	0		0	4.85		325.57	5.38	183	244	13.2	79.03	41.6	4.57	1.35	1.08	2.96	778.678	1.49991	5.78558	1	1	1
0	47	0	0	3	133	3.63	1	1	0		8	40	29.99	80.05	11.28	166	284	11.03	5.46	48.2	195.4	149.4	12	2.21	880.745	2.79109	4.38265	2	0	1
1	74	0	0	3	138	1.66	1	1	0	29.4118	0	2.74	0.44	306.38	6.87	138	242	15.1	89.68	39.4	3.96	1.51	0.69	2.4	429.72	1.15421	5.72483	1	1	2
0	56	0	0	3	132	2.93	0	0	0	28.0404	3	3.01	0.21	149.05	6.89	152	254	8.64	47.62	40.4	4.98	1.83	1.08	2.6	443.366	1.04732	5.00428	1	0	1
1	53	1	1	3	177	1.56	1	1	0	21.7994	2	2.74	0.19	131.25	8.77	177	191	4.98	99.95	44.2	5.5	4.52	1.02	3	359.529	1.18588	4.8771	1	0	1
0	68	1	0	3	165	1.53	1	1	0	25.3906	7	3.45	0.21	123.02	5.61	156	173	6.78	50.08	41	5.65	1.55	1.59	3.29	193.904	0.425917	4.81235	2	0	2
0	63	0	0	3	184	2.8	1	1	0	29.1363	2	2.69	0.21	85.66	7.46	168	175	7.16	56.92	35	4.48	2.06	0.99	2.68	1131.91	2.52255	4.45039	1	0	1
0	72	0	0	0	128	0.96	1	1	0	25.3906	0	3.25	0.19	142.58	6.55	156	158	6.95	48.71	42.4	5.38	1.53	1.16	3.89	282.462	0.965377	4.9599	1	0	2
0	61	0	0	0	184	0.29	1	1	0	26.3672	0	2.65	85.33	145.58	4.49	158	267	5.99	5.2	63.7	186.1	154.4	9	2.34	348.92	0.365909	4.98073	1	0	1
1	67	1	1	3	132	2.41	1	1	0		2	2.81	0.19	162.92	6.87	152	155	12.6							339.062	1.09375	5.09326	1	0	2
1	30	0	0	1	150	2.81	1	1	0	42.1335	2	1.94	0.3	123.76	9.53	173	213	7.74	159.97	36.4	6.45	2.62	0.95	4.77	841.108	2.25085	4.81834	1	0	1
1	58	1	1	3	126	2.59	0	1	0		6	4.14	0.19	420.32	8.14	179	205	6.9	59.52	40	4.48	2.42	0.73	3.02	348.887	0.663736	6.04102	2	1	1
0	73	0	1	0	159	1.16	1	1	0	29.2969	2	5.62		223.12	5.77	167	220	15.01	41.22	33.6	5.18	1.94	1.21	3.36	409.78	0.633297	5.40771	1	1	2
1	53	1	0	3	134	3.62	1	1	0	31.1419	3	2.18	0.19	192.83	6.4	171	273	6.25	69.22	41.6	4.11	1.15	1.11	2.73	791.143	1.30408	5.26181	1	0	1
0	65	0	0	0	158	1.21	1	1	0	24.0346	3	2.9	0.35	177.06	8.58	154	207	10.3	49.6	41.8	6.11	4.83	1.02	3.23	431.319	1.33355	5.17649	1	0	2
1	56	1	1	0	106	0.98	1	1	0	20.7612	4	2.82	0.44	234.43	5.44	171	248	5.4	81.56	46.5	5.2	1.07	1.35	3.28	534.75	0.539062	5.45716	1	0	1
1	67	0	1	0	188	1.06	1	1	0	29.0548	2	3.78	0.28	94.07	9.8	162	292	6.62	85.32	42.8	5.75	1.36	1.14	4.03	2377.71	4.96714	4.54404	1	0	2
1	64	0	1	3	152	3.64	1	1	0		5	3.31	0.34	194.27	7.77	172	246	4.66	68.59	38.5	3.61	1.23	1.03	2.01	958.196	2.33706	5.26925	1	0	1
0	54	0	0	1	160	2.72	1	1	0	26.0375	3	2.31	0.19	120.41	5.3	152	288	14.37	36.86	37.6	5.47	1.36	1.76	3.11	348.561	0.580935	4.7909	1	0	1
1	46	1	0	0	159	1.36	1	0	0		4	3.29	49.71	188.73	9.75	180	273	4.31	86.55	44.1	5.26	2.39	0.86	3.57	986.895	1.3014	5.24032	1	0	1
0	58	0	0	0	101	1.22	1	1	0	24.4444	3	2.74	0.24	308.16	6.28	148	177	6.34	47.37	41.3	5.11	1.75	1.01	3.33	223.617	0.631687	5.73062	1	1	1
0	70	0	0	0	165	0.71	1	0	0		0	2.81	0.45	313.9	5.86	160	177	5.98	69.47	45.1	4.97	2.4	1.23	2.75	277.043	0.798261	5.74907	1	1	2
1	45	1	1	1	121	6.58	0	0	0	29.0659	1	2.15	0.23	119.79	8.95	181	221	5.95	83.61	42.9	4.06	1.41	1.02	2.78	411.285	0.688576	4.78574	1	0	1
1	37	1	1	3	177	5.4	1	0	0		3	2.34	0.19	255.18	9.86	187	227	5.38	76.53	46.2	6.14	1.98	1.04	4.26	452.384	1.83345	5.54197	1	0	1
0	50	0	0	3	137	2.67	1	1	0	27.5482	1	4.05	133.05	175.65	8.26	155	325	6.91	69.96	43.2	6.9	2.88	1.6	4.53	525.972	0.744452	5.16849	1	0	1
1	62	1	1	2	155	1.95	1	1	1	25.4694	5	2.79	0.53	172.79	10.35	184	298	6.33	88.49	41.5	4.87	1.7	0.64	3.64	377.847	0.900239	5.15208	1	0	1
1	73	1	1	0	125	0.93	0	0	0	20.202	4	1.52	0.3	106.49	4.67	160	242	5.99	76.52	38.8					366.025	0.710875	4.66805	1	0	2
1	73	0	0	0	153	0.43	1	0	0		3	2	0.26	193.85	5.86	155	127			43					341.779	1.72235	5.26708	1	0	2
1	54	0	0	3	143	4.57	1	0	0	29.1693	2	2.87	0.19	217.75	9.46	169	182	6.05	54.89	34.5	3.54	1.48	1.17	1.78	461.882	2.18252	5.38335	1	0	1
0	51	0	0	3	159	1.74	1	1	0	21.6441	5	4.97	1.31	133.47	7.08	127	390	10.08	93.62	25.4					2064.71	3.17647	4.89388	1	0	1
0	80	0	0	0	165	1.05	1	1	0	29.1363	1	3.48	0.73	70.42	7.31	156	279	8.91	53.93	37.2	4.79	2.82	0.82	2.81	661.079	0.8767	4.25448	1	0	2
0	74	0	1	0	133	0.47	1	0	0	19.9792	4	2.87	0.64	5.66	8.68	139	261	5.09	107.46	37.7	5.96	0.9	1.03	4.52	1566	3.9	1.73342	1	0	2
1	62	1	1	2	146	2.49	1	0	1		11	2.35	0.47	245.26	6.5	183	208	5.75	92.87	40.3					506.173	1.21676	5.50232	2	0	1
0	66	1	1	3	155	2.15	1	0	0	24.2424	3	3.93	307.17	265.12	5.09	142	183	5.42	48.82	37.1	2.73	1.09	0.79	1.41	504.366	0.771707	5.58018	1	1	2
0	81	1	1	0	157	1.12	1	0	0		4	2.38	3.43	327.94	5.76	154	165	6.46	46.28	39.5	4.96	1.1	1.48	3.12	398.469	1.42483	5.79283	1	1	2
0	86	1	1	0	153	1.28	1	0	0	18.6709	2	3.45	3.4	391.22	3.92	126	153	5.28	50.22	38.6	3.84	0.88	1.08	2.43	279.225	0.6935	5.96927	1	1	2
1	63	1	1	0	127	1.02	1	0	0	31.25	0	2.22	0.26	59.2	3.93	171	139	5.97	69.49	43.7	5.88	3.6	0.97	3.58	276.832	0.597479	4.08092	1	0	1
1	74	0	0	2	177	2.63	1	1	1	32	2	2.48	1.18	96.79	6.41	166	162	8.18	75.85	40.7	4.69	1.52	0.8	3.03	431.63	1.57199	4.57254	1	0	2
1	61	1	1	0	128	0.95	1	0	0	24.2215	0	2.13	0.65	134.69	6.02	141	185	9.56	95.94	36	3.26	2.07	0.75	1.84	660.496	1.85653	4.90298	1	0	1
1	64	1	1	0	153	0.91	1	0	0	25.6055	3	1.9	0.33	176.57	7.29	164	159	5.39	81.55	41.7	3.99	1.71	1.11	2.35	395.397	1.29312	5.17372	1	0	1
1	67	1	1	1	162	3.94	1	0	0		1	2.42	0.19	263.38	12.48	184	651	4.57	84.62	36.9	3.18	1.13	0.65	1.96	5536.24	8.5042	5.5736	1	0	2
1	85	1	1	0	142	0.85	1	0	0	23.6614	1	2.83	1.07	354.22	7.55	151	193	5.26	81.92	35.8	4.66	1.15	0.97	3.13	166.631	0.474855	5.86992	1	1	2
1	70	1	1	0	147	0.46	1	0	0	18.5911	2	2.2	0.29	78.47	7	163	292	5.11	73.27	37.3	4.82	1.64	2.09	2.25	997.324	1.33204	4.36272	1	0	2
1	43	1	0	1	113	4.74	0	0	0	21.2245	13	2.63	3.42	265.32	11.18	173	369	5.5	70.22	39.7	2.98	1.93	0.48	1.6	3574.45	4.9403	5.58094	2	0	1
1	73	1	1	0	192	0.78	1	1	1		2	2.19	0.23	194.46	4.95	163	123	9.76	102.01	38.9					348.678	1.16226	5.27023	1	0	2
1	56	1	1	3	145	5.07	1	0	0	24.3375	0	2.22	0.21	236.49	6.61	165	211			38.9					552.247	1.36099	5.46591	1	0	1
1	44	1	0	0	129	0.31	0	1	0	24.2215	1	2.65	0.19	127.08	8.03	186	222	12.6	59.12	43.2	4.35	3.38	0.65	2.35	368.096	1.01143	4.84482	1	0	1
1	62	1	1	0	190	1.21	1	0	0		0	2.69	0.19	157.64	7.49	172	206	5.31	83.99	40.1					916.076	1.24515	5.06031	1	0	1
1	61	1	1	0	142	1.13	1	0	0	26.1224	2	2.17	0.21	203.47	5.86	166	194	8.5	58.61	44	5.38	1.23	1.24	3.38	591.841	0.762681	5.31552	1	0	1
0	57	0	1	0	142	0.33	1	1	0	25.7812	2	1.83	0.41	58.15	3.51	145	160	6.71	48.75	38	3.26	1.03	1.15	1.64	213.333	0.293333	4.06303	1	0	1
1	57	1	1	2	154	4.28	1	0	1	24.3911	1			125.73	7.95	157	270	5.99	112.59	38.2	6.88	2.59	1.21	4.87	630.45	1.89135	4.83414	1	0	1
1	64	1	1	0	142	0.8	1	1	0		4	2.19	0.19	186.88	5.57	151	253	6.28	60.79	40.8	4.57	1.4	0.96	3.03	359.657	0.611275	5.23047	1	0	1
1	60	0	0	3	163	0.94	1	1	1	22.7732	6	2.92	0.22	232.53	10.05	150	308	7.3	80.9	43.3	3.17	1.05	0.88	1.8	775.31	1.76207	5.44902	2	0	1
1	68	1	1	3	117	1.71	1	0	0	20.8611	3	2.41	0.61	165.5	7.69	141	249	5.41	86.48	39.4	5.99	1.06	1.54	3.85	353.562	0.951352	5.10897	1	0	2
1	55	1	1	0	133	0.79	0	0	0	25.3815	0		0.19	217.98	12.27	165	250	5.25	75.21	44.3	5.46	1.72	1.09	3.59	519.841	1.03968	5.3844	1	0	1
1	55	0	0	3	145	7.41	1	0	0		1	3.48	0.24	28.47	7.2	174	240	5.52	54.15	46.5	4.41	2.49	0.98	2.59	368	1.012	3.34885	1	0	1
0	84	0	0	2	186	6.4	1	1	1		6	2.75	1.6	106.59	4.53	129	113	5.29	87.15	35.7	3.3	0.58	1.34	1.41	450.57	1.91392	4.66899	2	0	2
1	30	0	0	3	160	3.26	1	1	0		6	2.48	0.28	303.39	8.3	179	174	11.58	32.24	45.5	4.62	1.2	0.93	3.25	1480.05	3.31735	5.71502	2	1	1
0	87	0	0	0	148	0.43	1	0	0	23.4375	2	2.38	0.72	207.91	4.88	138	158	4.89	59.16	38.3	4.62	0.97	1.16	2.89	314.863	1.1359	5.33711	1	1	2
1	50	0	0	0	146	0.99	1	0	0	27.6817	0	2.37	0.19	226.8	5.12	172	215	6.11	79.62	45.4	4.45	1.25	1.12	3.08	620.726	0.779516	5.42407	1	0	1
1	62	0	1	0	140	0.28	1	0	0		1	2.3	0.2	265.44	10.15	190	158	4.74	71.02	44.6	4.02	1.47	1.2	1.98	1513.02	3.44739	5.58139	1	0	1
1	57	1	0	0	145	0.52	1	0	0	21.2245	7	2.52	0.33	163.59	5.79	154	174	5.19	88.65	39.2	3.47	1.45	0.92	2.12	332.556	1.08941	5.09736	2	0	1
1	70	1	1	3	160	7.11	1	1	0		8	3.06	0.38	529.55	9.44	168	120	11.17	63.57	44.3	2.59	0.98	0.94	1.13	1241.01	4.55038	6.27203	2	1	2
1	66	0	1	3	187	1.78	1	0	0		11	2.25	0.51	243.89	6.31	171	212	7.12	64.83	43.2					470.984	0.577622	5.49672	2	0	2
1	47	0	1	0	160	0.57	1	0	0	29.4118	2	2.68	0.3	153.16	8.42	199	194	3.12	69	22.1	1.76	0.99	2.58	0.84	491.229	1.54459	5.03148	1	0	1
0	71	0	1	3	162	0.86	1	0	1		1	3.4	1.67	195.63	6.27	150	191	7.88	65.69	45.9	6.62	1.2	1.52	4.71	430.017	0.945587	5.27623	1	0	2
0	71	0	1	0	180	0.43	1	1	0	25.1486	0		0.87	73.99	6.14	128	223	7.7	46.99	41.1	2.97	1.42	1.12	1.37	544.814	0.513054	4.30393	1	0	2
0	71	0	1	3	141	3.31	1	0	0	20	1	2.48	0.22	113.21	8.21	155	269	4.72	61.04	45	6.37	0.91	2.17	3.33	591.567	1.58338	4.72924	1	0	2
0	68	0	0	3	160	3.23	1	0	0	24.0346	1	2.6	0.35	237.11	9.36	154	157	5.46	49.95	44.4	4.92	1.83	1.52	2.74	278.482	1.24164	5.46852	1	1	2
1	60	0	1	3	153	6.73	1	0	0	27.4756	0	3.64	0.19	197.06	11.16	173	180	6.21	62.48	47.2	3.2	0.74	0.99	1.96	2505.21	3.34027	5.28351	1	0	1
0	57	0	0	0	170	0.94	1	1	0	19.433	2	2.68	0.19	128.43	5.92	146	227	16.24	67.71	39.2	6	2.04	1.17	4.15	253.02	0.479289	4.85538	1	0	1
0	78	1	1	0	132	0.2	0	0	0		1	4.41	0.45	357.13	7.98	159	230	6.56	50.04	41.1	6.09	2.24	1.17	3.49	624.121	1.41106	5.8781	1	1	2
1	75	1	1	0	129	0.43	1	1	0	23.7812	0	2.6	0.3	251.52	6.04	148	154	3.56	75.73	40.1	3.84	1.57	0.9	1.8	302.867	1.121	5.52752	1	0	2
1	71	1	1	0	191	0.8	1	0	0	24.9649	3	4.16	122.17	97.93	6.13	164	174	5.01	73.69	33.3	3.45	0.89	0.79	2.37	728.222	1.54852	4.58425	1	0	2
1	64	1	1	0	179	0.99	1	0	0		2	2.25	0.19	229.76	7.13	170	182	5.53	77.74	37.2	5.16	2.2	1.09	3.14	642.2	2.25829	5.43704	1	0	1
0	71	0	1	1	162	5.35	1	0	0		1	2.28	2.06	493.39	4.52	158	180	6.45	76.95	42.4	5.65	1.62	1.36	3.62	292.941	0.699804	6.2013	1	1	2
1	65	0	1	3	128	0.79	1	0	1	27.6817	3	2.44	0.27	30.86	4.18	152	143	4.88	88.88	35.1	4.07	1.99	0.9	2.37	310.034	0.715462	3.42946	1	0	2
1	58	1	1	0	174	0.92	1	1	0	17.7154	10	3.52	0.3	303.12	8.05	166	231	8.02	35.52	40.8	5.34	1.09	1.41	3.26	545.117	1.81706	5.71413	2	1	1
0	68	1	1	0	149	0.74	1	1	0	25.2174	6	2.21	0.27	152.69	4.66	133	297	8.05	72.86	32.2	3.81	1.28	1.34	1.7	364.793	0.528152	5.02841	2	0	2
1	83	1	1	3	154	2.71	1	0	0		4	2.87	0.64	84.56	8.68	139	261	5.09	107.46	37.7	5.96	0.9	1.03	4.52	1566	3.9	4.43746	1	0	2
1	67	1	1	0	145	0.55	1	1	0		1	2.45	0.47	633.38	7.37	172	160	7.31	53.06	44	3.36	1.38	0.92	2.02	516.571	1.45286	6.45107	1	1	2
1	80	1	1	0	169	0.9	1	0	0	23.5294	3	2.04	0.68	799.4	4.3	150	153	5.1	54.45	43.2	3.89	0.62	1.34	2.19	221.654	0.521538	6.68386	1	1	2
1	75	1	1	0	142	0.7	1	1	0	18.6851	2	2.1	0.21	154.78	6.16	151	214	6.72	74.26	42.5	5.3	5.38	0.96	2.37	640.503	1.13734	5.042	1	0	2
1	45	1	0	0	134	1.14	1	0	0	30.1194	1	3.14	0.19	555.91	4.92	193	259	7.57	73.48	44.7	5.4	1.53	0.94	3.89	559.838	1.55631	6.32061	1	1	1
0	73	0	0	0	128	1.29	0	0	0	23.4375	1	2.95	0.32	71.34	8.1	152	223	5.55	53.77	35.6	3.83	0.72	1.42	2.04	221.142	0.6545	4.26746	1	0	2
1	73	0	0	0	157	0.48	1	0	0	19.3698	3	2.35	0.86	169.99	6.73	148	200	4.47	87.33	37.5	4.59	0.75	0.96	3.14	250.19	0.75057	5.13574	1	0	2
0	46	0	0	1	154	2.42	1	0	0	27.4077	1	2.48	0.19	40.15	11.57	153	376	8.35	47.76	42.3	5.79	1.64	1.25	3.99	1770	3.71888	3.69262	1	0	1
1	48	1	1	0	157	1.17	1	1	0	30.8642	2	2.25	0.19	310.84	8.14	196	196	12.25	84.73	42.4	5.54	2.52	0.95	3.83	375.268	1.37854	5.73928	1	1	1
1	73	1	1	3	153	0.64	1	0	1	29.7143	3	2.71	283.75	18.12	4.95	151	218	5.99	95.4	35.7	4.51	1.07	1.21	2.73	486.433	0.736343	2.89702	1	0	2
1	61	0	0	0	156	1.07	1	1	0	18.992	10	3.61	0.55	461.39	7.81	153	166	10.28	137.01	29.8	5.36	0.83	1.45	3.17	894.891	4.09709	6.13424	2	1	1
1	63	0	0	3	141	2.24	1	0	0		2	3.29	0.19	50.1	11.35	184	235	7.32	59.09	43.7	5.62	1.06	1.14	3.93	4935	12.6	3.91402	1	0	1
1	76	0	0	0	167	0.62	1	0	0		3	1.7	1.88	79.97	8.01	158	177	5.45	56.57	40.4	5.23	0.67	1.34	3.69	647.447	3.07263	4.38165	1	0	2
1	66	1	1	3	154	2.32	1	1	0		3	4.18	0.39	204.42	7.83	151	255	5.69	80.7	35.2	4.06	0.56	0.92	2.86	300.946	0.566486	5.32018	1	0	2
1	59	0	1	3	152	2.77	1	0	0		2		0.11	194.78	5.08	151	161	5.33	64.42	38.9	3.99	3.7	0.8	1.63	254.064	0.678555	5.27187	1	0	1
1	43	1	1	0	165	1.17	1	1	0	26.449	3	3.56	139.49	190.26	7.1	182	271	12.3	5.31	75.8	121.1	92.7	5	2.06	793.757	1.05444	5.24839	1	0	1
1	62	1	1	3	163	1.96	1	1	0		2	2.51	0.3	218.79	7.91	174	253	13.29	89.4	45.4	5.4	5.85	0.91	2.77	574.378	1.06703	5.38811	1	0	1
0	61	0	0	0	181	1	1	1	0	25.4375	5	2.01	0.14	181.3	4.99	150	233	16.62	40.11	38.2	6.85	1.13	1.6	4.97	247.221	0.477465	5.20015	1	0	1
1	76	0	1	0	119	0.83	1	1	0	20.0474	0	2.34	65.95	119.91				12.4	8.15	92.2	160.2	129.1	9	2.13	#DIV/0!	#DIV/0!	4.78674	1	0	2
0	57	0	0	3	145	3.39	1	1	0	24.4646	1	2.51	0.28	273.41	6.05	154	233	7.53	54.6	40.3	6.03	4.54	1.24	3.4	562.849	0.700542	5.61097	1	1	1
1	66	1	1	3	156	1.52	1	1	0	24.2215	0	2.25	0.11	141.63	5.4	142	182	8.5	63.33	41.3	6.55	5.54	0.83	3.37	270.932	0.788977	4.95322	1	0	2
0	70	0	0	3	163	1.96	1	1	0		2	2.69	0.22	152.8	6.86	154	185	9.13	68.61	40.4	5.08	1.46	1.27	3.09	680.536	0.846071	5.02913	1	0	2
0	68	1	0	3	140	2.79	1	0	0		3	3.47	0.49	192.41	4.81	139	195	4.81	69.91	43	6.59	1.83	1.07	5.23	422.5	0.996667	5.25963	1	0	2
1	61	0	1	0	152	0.29	1	0	0	28.0664	4	2.94	0.35	53.22	7.62	175	346	5.62	99.92	40.5	5.47	2.75	0.84	3.53	1028.06	1.24793	3.97443	1	0	1
1	56	1	0	0	150	0.84	1	1	0	31.8878	2	3.38	236.52	175.51	6.27	167	230	11.3	7.32	55.6	127.7	97	14	2.16	694.894	1.54085	5.1677	1	0	1
1	61	1	1	0	150	0.62	1	1	0	25.7371	4	1.91	0.19	172.56	6.47	202	122	6.53	68.2	45.9	4.52	3.15	1.04	2.71	234.768	0.846703	5.15075	1	0	1
0	55	0	0	0	106	0.59	0	0	0	24.974	1	2.11	3.82	88.87	5.7	152	242	5.23	47.24	39.7	3.8	0.93	1.49	1.8	369.493	0.656537	4.48717	1	0	1
1	76	1	0	0	120	0.26	1	1	0	27.4691	4	2.35	0.25	223.8	6.52	152	142	6.71	88.14	37.7	3.16	1.04	0.81	2.04	331.333	1.00333	5.41075	1	0	2
1	82	0	1	2	189	2.99	1	0	1	28.3675	4	1.63	0.23	248.95	5.34	157	188	9.1	74.23	38.5	3.49	1.52	1.03	1.84	372.338	0.871429	5.51725	1	0	2
1	68	0	1	3	166	3.15	1	0	0		3	1.73		624.19	6.88	137	201	6.39	86.88	42.5	3.08	0.71	1.04	1.71	172.286	0.36	6.43645	1	1	2
0	69	0	0	0	155	1.33	1	0	0	28.8889	4	2.86	0.46	184.38	5.13	157	190	6.53	67.9	40	5.64	1.17	1.65	3.63	341.084	0.736024	5.217	1	0	2
1	50	1	1	0	148	1.07	1	0	0	25.8264	4	2.6	0	394.87	8.46	159	275	6.15	73.03	41.9	6.29	2.1	1.12	4.42	708.803	1.59803	5.97856	1	1	1
1	85	0	0	1	155	2.4	1	0	0		6	3.82	0.94	183.54	8.13	156	180	5.39	108.56	39.7	5.46	0.76	1.7	3.1	1197.47	3.59242	5.21243	2	0	2
1	76	1	1	0	161	0.43	1	1	0	29.3878	2	2.9	5.61	163.16	11.05	182	239	6.36	84.9	35.1	3.52	1.29	0.94	2.13	1700.2	6.54472	5.09473	1	0	2
1	72	1	1	0	122	1.02	0	0	0	18.6851	5	2.64	0.4	40.23	5.83	158	268	8.2	53.44	41	5.05	1.36	0.96	3.59	448.578	0.719733	3.69461	1	0	2
1	73	0	0	0	146	0.52	1	1	0	23.6614	2		0.3	44.47	6.31	163	229	7.01	57.71	43	3.79	1.2	1.2	1.98	322.591	0.633913	3.79481	1	0	2
0	62	0	0	3	99	2.31	0	0	0	23.8751	4	2.56	0.44	94.33	12.4	140	218	4.65	56.09	40.4	3.87	2.19	1.02	1.92	751.637	2.13768	4.5468	1	0	1
1	58	0	1	3	151	2.7	1	0	0	23.03	4	4.27	0.19	178.79	12.04	170	224	5.62	75.74	45.2	5.16	2.47	1.86	2.33	697.719	2.80333	5.18621	1	0	1
1	44	0	1	3	130	2.91	1	1	0	31.9922	2	3.29	0.33	234.64	8.68	172	434	8.41	64.08	43.5	4.04	1.5	1.1	2.63	794.626	1.06194	5.45805	1	0	1
0	62	0	0	3	137	2.86	0	1	0		3	2.15	0.33	72.37	5.57	153	208	10.82	57.68	37.7	4.24	0.85	1.32	2.5	385.942	0.779306	4.28179	1	0	1
0	79	1	0	0	134	0.63	1	1	0		4	3.01	406.11	36.79	7.21	153	248	11.6	5.89	53.3	107.5	72.8	6	2.15	496	1	3.60523	1	0	2
0	66	0	0	1	150	1.51	1	0	0		2	2.93	0.28	116.61	8.4	123	229	5.62	49.67	36.2	4.44	0.49	1.25	2.86	1186.8	2.53944	4.75884	1	0	2
1	40	0	0	0	178	1.13	1	0	0		1	2.3	0.25	516.96	6.56	191	185	4.73	90	41.8	3.94	2.03	0.89	2.38	373.776	0.909184	6.24797	1	1	1
1	49	0	0	3	121	1.79	1	1	0		1	3.01	0.4	226.78	7.6	184	209	8.82	78.32	39.9	4.54	3.88	0.76	2.31	259.91	0.485	5.42398	1	0	1
0	54	0	0	0	146	0.84	1	0	0		3	2.75	0.2	237.61	5.32	151	198	7.26	70.79	38.1	4.4	5.12	0.8	2.06	403.157	0.468313	5.47063	1	1	1
0	66	0	0	3	152	2.05	1	0	0		7	2.58	0.13	464.15	7.64	179	129	8.11	62.06	44.8	5.73	1.26	1.64	3.7	648.198	1.65818	6.14021	2	1	2
1	63	1	0	0	143	0.66	1	0	0		8	3.22		204.98	7.5	168	222	5.69	76.48	37.6	4.88	1.84	0.87	3.36	752.742	2.61086	5.32291	2	0	1
1	34	1	0	3	121	3.24	0	0	0		1	2.87	0.26	97.94	7.01	169	206	5.28	68.42	40.7	5.06	2.05	0.71	3.43	348.615	0.947692	4.58436	1	0	1
1	40	1	1	1	140	2.53	1	0	0		3	3.28		312.8	12.05	177	277	5.07	77.32	41.7	4.97	1.61	1.2	3.39	969.5	2.555	5.74556	1	1	1
1	52	0	0	1	132	1.8	0	1	0		1	3.6	0.1	234.44	5.59	164	216	23.23	45.72	40.8	5.23	5.4	0.9	2.13	328.364	0.623283	5.4572	1	0	1
1	55	0	0	1	161	3.45	1	0	0	29.0548	0	2.72		190.36	4.92	171	294	5.46	90.63	36.5	4.77	1.15	1.06	3.17	479.964	0.669337	5.24892	1	0	1
0	73	0	0	0	131	1.14	1	1	0		2	2.05	0.2	274.33	4.21	156	202	7.03	59.49	43.1	6.55	1.17	1.69	4.77	301.688	0.388312	5.61433	1	1	2
0	82	0	0	0	146	0.64	1	0	0		2	4.31	0.45	107.36	9.05	134	202	6.17	54.64	39.1	4.56	1.1	1.61	2.43	1543.71	6.19011	4.67619	1	0	2
1	62	1	1	0	117	1.16	1	1	0		4	5.93	4.72	220.33	11.21	187	269	7.67	90.35	41.6	6.66	4.96	1.07	3.94	1638.63	4.44683	5.39513	1	0	1
1	66	1	0	0	160	0.67	1	0	0	19.0311	2	2.53	0.22	42.65	4.5	150	176	10.85	60.27	40.6	4.28	0.51	1.58	2.31	524.615	0.834615	3.75303	1	0	2
1	70	1	1	2	157	2.77	1	0	1		1	2.45	0.29	139.51	5.67	165	167	5.94	160.97	40.2	4.88	1.5	1.15	2.98	477.321	1.1147	4.93814	1	0	2
1	75	0	1	0	166	1.25	1	0	0		2	3.74	1.25	148.81	13.95	140	311	5.75	80.77	41	3.77	0.93	0.97	2.34	1586.86	5.76576	5.00267	1	0	2
1	74	0	0	3	148	1.82	1	1	0	29.2415	2	4.41	0.26	230.89	10.08	157	267	13.99	71.08	37.5	4	1.71	0.8	2.4	599.288	1.72828	5.44194	1	0	2
1	55	1	1	3	170	2.94	1	0	0	31.8878	1	3.29	0.21	83.08	6.08	158	194	5.56	115.38	44.3	5.21	2.25	0.83	3.2	391.251	1.02855	4.4198	1	0	1
1	64	1	1	0	140	0.96	1	0	0		4	3.14	0.19	190.43	4.99	164	206	5.04	77.95	44	5.85	1.4	1.24	4.16	766.409	1.89742	5.24928	1	0	1
0	73	0	0	0	131	0.95	0	1	0		4	2.56	0.88	95.38	6.6	141	244	9.53	48.25	35.4	5.09	1.3	1.11	3.33	296.349	0.340073	4.55787	1	0	2
0	72	0	0	3	143	2.32	1	0	0		4	3.48	0.2	191.2	6.78	171	187	6.33	61.27	39.9	5.19	3.25	0.89	3.12	355.563	0.608451	5.25332	1	0	2
1	46	0	1	3	131	4.96	1	0	0		2	2.97	0.32	15.25	8.19	134	366	5.12	60.19	38.8	5.37	1.48	1.24	3.36	749.854	1.18829	2.72458	1	0	1
1	68	1	1	0	173	0.95	1	1	0	15.1496	3	2.97	0.32	154.24	5.96	169	241	6.38	63.02	36.7	4.91	0.83	1.37	3	954.455	2.69307	5.03851	1	0	2
1	61	0	0	0	136	0.79	1	0	0		3	2.04	0.19	126.7	4.97	167	250	5.81	50.63	40.2	4.66	0.81	1.62	2.78	715.517	1.08759	4.84182	1	0	1
1	63	1	0	3	140	2.07	1	1	0		4	3.41	0.47	343.86	6.03	134	194	10.59	93.63	33.1	5.13	5.8	0.79	1.89	441.437	1.0012	5.84023	1	1	1
1	69	0	0	1	128	1.74	0	0	0	24.9135	1	3.53	0.21	190.43	8.03	175	261	5.78	78.21	42.2	4.34	2.04	0.86	2.72	963.566	1.58748	5.24928	1	0	2
0	66	0	0	0	167	1.35	1	1	0		5			79.96	7.86	152	263	10.95	52.07	41.7	6.6	5.79	1.11	3.56	550.94	1.2569	4.38153	1	0	2
0	70	0	0	3	155	1.5	1	0	0		8	2.35	0.32	32.71	4.97	151	61	6.37	58.78	27.3	4.1	0.73	1.17	2.53	196.112	1.44673	3.48768	2	0	2
0	39	1	0	0	189	1	1	1	0		4	3.41	0	13.49	9.73	145	354	11.4	48.51	33.2	5.25	2.2	0.96	3.49	473.293	0.842301	2.60195	1	0	1
1	62	0	0	0	123	1.15	0	0	0	24.2215	4	2.86	0.27	212.8	6.04	165	215	5.3	77.92	37.5	4.11	1.24	0.8	2.71	881.697	1.88642	5.36035	1	0	1
1	80	0	0	3	123	3.27	0	0	0		1	3.48	2.85	173.24	6.42	166	234	6.67	74.24	39.8	5.65	2.24	1.27	3.74	724.043	1.73275	5.15468	1	0	2
1	59	1	0	3	143	2.09	1	0	0	27.0416	2	2.11	0.19	202.77	7.6	180	167	5.86	82.2	39.5	4.67	1.55	0.92	3.21	399.813	1.29281	5.31207	1	0	1
1	76	0	0	3	147	1.91	1	1	0	26.1224	10	2.62	2.53	456.97	7.25	156	311	12.58	41.61	36.6	4.21	0.9	0.85	3.32	1614.69	4.15354	6.12462	2	1	2
0	71	0	0	0	138	1.05	1	0	0	23.4221	4	3	0.53	207.34	11.52	166	134	5.32	63.52	37.2	4.91	1.1	1.37	3.25	432.124	1.80589	5.33436	1	1	2
1	51	0	0	0	191	0.95	1	1	0	24.9135	4	3	0.27	308.45	8.72	184	196	17.54	79.25	41.7	4.41	2.05	0.99	3.02	567.169	1.33111	5.73156	1	1	1
0	78	0	0	1	151	2.56	1	1	0		13	3.11	0.21	74.12	6.19	140	266	7.47	76.78	38.8	6.07	1.37	1.51	4.32	747.676	1.15243	4.30569	2	0	2
0	63	0	0	0	149	1.23	1	1	0	22.8624	3	2.86	0.3	63.27	4.68	153	240	4.98	43.94	43.4	6.22	0.72	1.93	3.71	373.988	0.592147	4.14741	1	0	1
1	78	1	0	0	181	0.5	1	1	0	26.1224	10	2.25	0.77	78.43	6.87	197	260	11.19	94.74	39.6	5.55	3.64	0.93	4.5	293.669	0.835827	4.36221	2	0	2
0	66	1	0	3	119	2.88	0	0	0	27.3438	4	3.17	0.01	91.69	5.54	152	208	5.07	65.43	37.6	4.16	1.31	1.07	2.43	460.778	0.996875	4.51841	1	0	2
1	45	1	1	0	184	1.29	1	1	0		9	4.22	0.35	416.88	8.35	163	201	18.6	73.29	34.3	7.31	6.82	0.84	2.93	858.062	2.56138	6.0328	2	1	1
1	73	1	1	0	133	0.7	1	0	0	24.1633	3	3.09	0.52	272.4	3.39	169	170	6.21	80.11	44.3	4.82	1.15	1.38	3.24	518.831	0.549351	5.60727	1	0	2
0	71	0	0	3	118	2.313	1	0	0	31.2213	4	3.06	0.31	296.29	7.55	172	306	6.75	62.53	42.8	4.83	1.63	0.99	3.57	758.01	1.36244	5.69134	1	1	2
0	77	0	0	3	166	0.8	1	0		22.6667	3	3.83	0.27	86.75	5.97	143	216	7.23	53.14	37.5	5.03	1.08	1.38	1.38	656.372	1.88403	4.46303	1	0	2
0	92	0	0	3	140	1.71	1	1		38.6719	2	2.64	1.25	257.1	5.56	131	165	8.64	65.47	38.2	5.13	1.72	0.76	0.76	284.483	0.827586	5.54947	1	1	2
0	55	0	0	3	156	0.42	1	0		24.6548	1	2.11	0.24	223.37	6.19	136	199	5.13	85.46	40.3	5.07	0.85	1.05	1.05	302.054	0.591964	5.40883	1	1	1
1	64	0	0	0	145	0.4	1	0		21.2585	2	2.68	0.19	171.23	6.48	173	124	7.69	67.76	39.1	5.84	1.35	1.18	1.18	346.234	1.34026	5.14301	1	0	1
1	84	0	0	0	125	0.83	1	0		25.2493	0	2.22	0.75	135.56	6.2	154	218	6.39	74.03	43.9	5.85	1.51	1.32	1.32	768.19	1.30381	4.90941	1	0	2
1	64	0	0	0	173	0.78	1	0		26.4236	3	3.48		131.86	6.78	177	185	5.91	102.94	42.7	5.77	2.07	1.05	1.05	650.221	1.89794	4.88174	1	0	1
1	93	0	0	0	108	0.34	1	0			0	2.95	1.98	165.93	6.38	138	175	4.93	81.56	34	4.41	1.37	0.96	0.96	313.108	0.966162	5.11157	1	0	2
1	78	0	0	0	130	0.8	1	0			5	3.17	0.54	282.23	7.21	149	169	6.7	128	37.3	4.83	1.42	1.17	1.17	732.807	2.29815	5.64272	1	1	2
1	72	0	0	3	155	0.83	1	1			1	2.45	0.55	209.7	7.75	156	225	8.61	76.67	45.3	6.15	3.45	1.16	1.16	711.818	2.02473	5.34568	1	0	2
1	68	0	0	3	140	1.12	1	1		19.5312	4	1.81	0	118.19	4.84	140	197	10.91	66.68	38.2	4.21	2.67	0.8	0.8	929.84	1.9824	4.77229	1	0	2
1	57	0	0	3	158	0.28	1	1		26.6728	5	2.56	0.35	300.83	10.79	155	248	7.79	72.44	42.7	3.77	4.01	1.05	1.05	601.493	1.86754	5.70655	1	1	1
0	61	0	0	0	125	0.72	1	0		16.5607	4	2.01	0	130.89	7.82	134	211	5.14	54.19	37.7	6.28	0.65	1.78	1.78	232.036	0.527855	4.87436	1	0	1
0	73	0	0	0	158	0.83	1	0		28.0404	3	2.48	0.57	51.5	5.09	143	229	6.18	105.4	39.1	4.06	1.31	1.23	1.23	403.613	0.6345	3.94158	1	0	2
1	41	0	0	0	145	0.9	1	0		29.4118	3	1.94	0.19	86.83	6.96	152	201	6	70.05	42	3.42	0.87	1.03	1.03	250.343	0.834477	4.46395	1	0	1
0	88	0	0	3	180	0.65	1	1		21.4844	4	3.06	1.08	117.12	9.43	144	209	12.74	60.01	39.5	6.5	1.32	1.41	1.41	1386.19	3.05094	4.7632	1	0	2
0	77	0	0	3	127	2.35	1	0			2	2.9	0.55	77.61	6.19	135	218	5.23	84.37	44.8	5.28	1.4	1.6	1.6	517.266	0.949112	4.3517	1	0	2
0	52	0	0	0	175	0.72	1	1		33.6593	1	2.56	1.1	233.38	6.34	162	281	12.09	46.84	37.6	5.42	2.27	0.98	0.98	316.529	0.608276	5.45267	1	1	1
0	65	0	0	0	158	0.52	1	1		29.3848	10	4.41	0.24	294.3	7.42	150	268	12.08	37.51	41.5	4.34	1.29	1.22	1.22	1171.18	2.14134	5.6846	2	1	2
1	62	0	0	0	143	0.94	1	1		30.8642	5	3.55	0.19	286.92	8.68	157	231	10.45	60.19	35.6	5.52	1.46	1.07	1.07	352.773	0.901022	5.6592	1	1	1
0	70	0	0	0	148	0.62	1	1		26.6667	1	2.31	0.19	78.96	5.51	123	273	13.07	90.39	43	2.65	1.74	1.09	1.09	410.879	0.526768	4.36894	1	0	2
0	60	0	0	3	138	1.45	0	0		28.5375	0	2.45	0.19	117.12	8.72	152	180	6.99	63.71	44.4	4.35	2.43	1.33	1.33	882.92	2.79591	4.7632	1	0	1
0	77	0	0	0	134	0.46	1	0			8	3.29	0.77	240.09	6.74	153	188	6.55	46.43	39	5.61	0.93	1.56	1.56	495.03	1.44822	5.48101	2	1	2
1	67	0	0	3	146	1.14	1	1		24.2215	2	3.12	0.19	238.3	8.1	146	209	5.95	64.71	40.4	2.77	1.18	0.93	0.93	1003.83	1.48894	5.47353	1	0	2
1	59	0	0	0	181	0.76	1	0		25.5354	3	2.14	0.2	139.41	6.8	167	201	5.83	83.02	41.3	3.31	1.17	1.11	1.11	560.815	1.33926	4.93742	1	0	1
0	77	0	0	3	152	0.78	1	0			1	2.68	1.09	147.16	8.27	148	248	6.35	74.65	40.3	6.81	1.72	1.57	1.57	931.879	1.35273	4.99152	1	0	2
1	49	0	0	3	110	1.2	1	0		28.3447	1	2.76	0.19	211.14	8.66	152	185	5.53	59.55	44.9	6.2	3.9	0.91	0.91	276.915	1.00288	5.35252	1	0	1
0	67	0	0	0	181	1.01	1	0			8			210.3	3.86	124	207	5.38	73.13	36	4.12	0.98	0.75	0.75	368.189	0.604754	5.34854	2	1	2
1	81	0	0	3	149	1.02	1	0			8	2.35	1.73	130.36	5.52	157	134	5.65	75.95	44.5	4.12	1.42	1.1	1.1	519.41	1.27914	4.8703	2	0	2
0	55	0	0	0	143	1.09	1	1		21.4844	2	2.53		28.02	5.54	146	264	5.06	64.73	36.5	4.2	1.49	0.86	0.86	445.587	0.742646	3.33292	1	0	1
1	65	0	0	0	142	0.44	1	0		27.7551	0	2.74		129.36	7.88	159	210	8.22	112.58	39.9	5.85	4.12	1.31	1.31	633.58	1.6292	4.8626	1	0	2
0	87	0	0	0	115	0.49	1	1			5			130.62	8.29	146	153	8.63	72.3	45.3	2.99	0.6	0.74	0.74	228.212	1.04411	4.87229	1	0	2
1	55	0	0	0	148	1.49	1	0		24.6914	0	2.09		131.65	5.09	158	182	5.26	65.17	37.5	3.98	0.82	0.87	0.87	471.744	1.14048	4.88015	1	0	1
1	60	0	0	3	135	0.28	1	0		28.6501	1	2.9		32.89	7.11	156	190	5.58	78.91	43.6	5.57	4.74	0.75	0.75	334.64	0.792568	3.49317	1	0	1
1	59	0	0	0	117	0.32	0	0		23.8087	1	2.94		233.23	4.09	156	163	5.96	58.26	36.8	4.64	1.3	1.09	1.09	304.968	0.636129	5.45203	1	0	1
1	67	0	0	1	161	1.55	1	0		24.0882	3	2.92	0.1	143.1	6.04	163	259	5.8	65.54	41.9					681.136	0.999351	4.96354	1	0	2
1	74	0	0	0	143	0.2	1	1		22.5981	0	2.66		132.14	7.38	159	135	7.11	86.63	34.3	5.06	1.68	0.89	0.89	467.24	1.07292	4.88386	1	0	2
1	48	0	0	0	178	0.86	1	0		24.6181	1	2.65	0.17	28.36	7.89	163	217	5.53	91.9	39.7	3.29	2	0.95	0.95	976.5	1.575	3.34498	1	0	1
0	55	0	0	0	184	1.03	1	0		25.3906	6	2.58	0.51	201.33	6.34	151	252	5.71	43.17	47.4	5.84	1.14	1.58	1.58	402.978	0.607665	5.30495	2	0	1
0	82	0	0	0	108	0.3	0	0			4	3.19		35.83	5.54	139	221	5.5	54.14	36.9	5.93	0.68	1.68	1.68	608.551	0.743478	3.57879	1	0	2
1	54	0	0	1	187	1.6	1	1			7	2.46	0.2	232.13	5.63	137	174	12.68	70.36	40.2	3.79	5.37	0.78	0.78	457.51	0.815105	5.4473	2	0	1
1	40	0	0	0	129	0.52	0	0		26.3958	2	2.51	0.02	209.02	5.51	181	200	6.21	81.13	47	4.42	2.12	0.75	0.75	397.5	1.21237	5.34243	1	0	1
1	83	0	0	3	179	0.62	1	0			0	3.52	0.3	139.01	7.66	165	178	10.87	122.88	41.8	5.99	4.48	1.24	1.24	621.873	1.43241	4.93455	1	0	2
1	79	0	0	2	155	9.28	1	0			4	3.52	0.97	135.3	9.46	158	275	6.66	117.67	43.9	5.94	1.74	1	1	1382.8	3.77128	4.90749	1	0	2
0	63	0	0	3	151	1.25	1	1			5	2.08	0.19	221.87	6.83	130	197	7.25	48.59	38.7	4.3	2.92	0.92	0.92	300.602	0.564582	5.40209	1	1	1
1	75	0	0	0	184	0.22	1	0		19.5918	0	3.03	0.87	225.5	6.09	134	243	4.91	112.37	38.3	4.61	0.66	1.35	1.35	369.085	0.926509	5.41832	1	0	2
1	66	0	0	3	147	1.81	1	0		27.2173	4	4.7	0.69	407.19	9.26	161	258	7.9	110.76	38.8	4.55	1.69	1.15	1.15	758.472	1.6463	6.00928	1	1	2
1	66	0	0	0	160	0.54	1	0			4	2.45	0.39	132.36	8.08	145	242	7.98	58.46	41.1	3.75	1.15	1.11	1.11	660.458	1.50104	4.88553	1	0	2
1	62	0	0	0	208	1.06	1	0		27.5482	3	2.34	0.3	66.6	5.27	160	196	5.66	75.41	37.3	4.74	1.52	1.05	1.05	589.647	1.08303	4.1987	1	0	1
0	65	0	0	3	130	0.23	1	1		24.6094	0	2.83	0.14	127.2	4.79	134	256	4.95	58.66	40	5.82	1.15	1.84	1.84	412.359	0.595988	4.84576	1	0	2
0	76	0	0	0	145	0.51	1	0		24.0346	4	2.25	0.33	113.54	7.44	123	227	4.9	90.52	37.6	4.99	0.65	1.16	1.16	335.055	0.98893	4.73216	1	0	2
1	60	0	0	0	155	0.71	1	1		26.6436	0	2.31	0.1	117.79	7.78	147	183	12.75	55.56	43	3.21	1.05	1.11	1.11	298.614	0.685343	4.7689	1	0	1
1	65	0	0	0	123	0.5	1	0		31.1419	4	2.31		135.64	5.73	158	231	7.14	66.13	40.2					618.81	1.55372	4.91	1	0	2
0	58	0	0	0	192	0.55	1	0		24.0346	1	2.49	0.19	163.25	7.54	145	221	4.82	74.21	40.2	4.36	1.85	0.85	0.85	528.708	0.885167	5.09528	1	0	1
1	62	0	0	3	147	0.49	1	1		23.8751	3	3.13	0.24	202.7	10.79	130	272	11.03	68.12	38.4	3.79	2.25	0.76	0.76	790.876	2.44241	5.31173	1	0	1
1	93	0	0	3	121	0.6	0	0			4	3.48	2.44	210.32	7.85	137	199	9.84	70.89	33.8	5.16	0.9	1.05	1.05	578.714	1.36681	5.34863	1	0	2
1	65	0	0	3	143	2.67	1	0		25.3906	9			259.2													5.5576	2	0	2
1	54	0	0	0	147	0.87	1	0		39.3355	2	3.7	0.2	87.36	11.75	157	304	6.06	77.55	44.9	7.01	6.04	1.07	1.07	970.877	2.74656	4.47004	1	0	1
1	70	0	0	0	125	0.2	0	0		22.0932	2	2.41	0.34	183.3	6.59	132	142	4.72	68.7	38.5	4.55	0.65	1.38	1.38	283.241	1.11701	5.21112	1	0	2
1	66	0	0	0	140	1.02	1	0		28.4005	6	1.94		176.63	8.4	150	278	4.55	73.3	37.8	2.84	1.08	0.86	0.86	248.182	4.32727	5.17406	2	0	2
1	81	0	0	3	162	1.01	1	1		23.6713	4	3.48		331.19	7.68	160	178	14.43	84.31	42.1	5.04	2.67	1.24	1.24	652.252	1.86881	5.80269	1	1	2
1	71	0	0	0	162	0.97	1	1		25.8546	2	3.05		887.56	5.04	170	168	10.62	75.3	38.9	4.08	2.35	0.89	0.89	343.893	0.757383	6.78848	1	1	2
0	44	1	1	3	106	1.59	0	1	0	51.4233	4	3.41	0.72	137.67	7.63	130	307	6.88	42.32	33.5	4.26	1.72	0.63	2.64	455.44	0.934615	4.92486	1	0	1
1	46	1	1	3	150	3.52	1	1	0		6	2.36	0.19	304.1	8.09	168	321	8.76	52.95	40.8	3.15	1.53	0.66	1.92	266.523	3.80748	5.71736	2	1	1
1	70	0	0	2	177	1.65	1	1	0	22.4913	13	2.01	0.47	353.92	9.52	134	196	12.85	122.47	35.9	5.35	3.99	0.9	2.96	832.41	2.33584	5.86907	2	1	2
1	65	1	0	1	138	1.76	1	0	0	27.4717	10	2.76	0.26	177.79	8.06	145	218	5.37	83.84	42.9	4.65	1.74	0.88	3.21	599.209	2.28139	5.1806	2	0	2
1	51	1	1	0	164	1.14	0	0	0	19.5918	11		0.83	828.25	9.43	135	232	5.25	51.22	42.5	4.98	2.72	1.05	2.66	727.382	1.94386	6.71932	2	1	1
1	71	1	1	1	137	3.89	1	1	0	32.2831	3			283.48	5.38	143	121	9.63	64.12	39.3	5.19	1.61	1.15	3.49	454.05	1.87624	5.64714	1	1	2
1	38	0	0	0	200	1.49	1	0	0	28.089	2	2.75	0.19	173.56	6.67	169	126	5.69	66.8	10.5	1.04	12.69	299.23	64	0.871429	1.37594	5.15652	1	0	1
1	61	1	1	0	113	1.01	1	0	0	22.2041	11	2.7	0.23	219.22	7.9	165	307	5.09	62.94	45.3	5.9	2.19	1.19	3.48	657.857	0.942857	5.39008	2	0	1
1	40	0	0	3	110	2.46	0	0	0	25.2493	4	1.64	0.19	137.28	4.51	134	267	5.16	55.05	40.8	4.24	0.92	1.19	2.67	590.439	0.995122	4.92202	1	0	1
1	57	1	1	3	143	2.22	1	0	0	23.6614	9	2.8	0.19	231.42	6.69	160	129	4.25	64	41.4	2.93	1.31	0.81	1.66	0.131892	0.659459	5.44423	2	0	1
1	75	1	1	1	170	2.88	0	0	0	24.7	3	3.09	0.79	274.02	7.94	156	165	4.25	64	41.4	2.93	1.31	0.81	1.66	460.079	1.31053	5.6132	1	0	2

## Sheet: Variable
Variable	classify	value
TOAST	SAO	0
	LAA	1
	CE	2
	other cause	3
